# Supplementary material for: Fibroblast A20 governs fibrosis susceptibility and its repression by DREAM promotes fibrosis in multiple organs
Source: Nat Commun. 2022 Oct 26;13:6358. doi: 10.1038/s41467-022-33767-y (PMC9606375; doi:10.1038/s41467-022-33767-y)
Supplement: Supplementary file 5 — Supplementary Data 1 [file 41467_2022_33767_MOESM5_ESM.xlsx]

## Sheet: Suppl. data 1
IgG ratio
	A20fl/fl(wt)	A20 fl/fl(wt)	A20 fl/fl (wt)	A20 fl/fl (wt)	A20+/-	A20+/-	A20+/-	A20+/-	A20+/-
ID	M49_1	M49_2	M49_3	M49_4	M49_11	M49_12	M49_13	M49_14	M49_15
Aggrecan	5.22	6.84	6.4	5.8	7.62	8.09	8.87	7.38	6.97
AGTR	12.35	11.69	12.1	10.46	14.04	14.26	14.59	11.76	12.39
alpha-actinine	0	0	0	4.71	0	0	0	4.76	0
Alpha Fodrin	11.67	14.54	12.74	10.99	14.58	12.43	12.99	13.32	13.03
Amyloid	1.68	2.13	1.5	0	1.68	0	0.22	1.13	0
AQP4	13.85	12.61	12.44	11.41	12.88	13.75	14.05	12.34	13.05
B2-microglobulin	6.5	7.39	6.71	7.48	7.39	8.46	7.46	7.55	7.03
B2 glycoprotein 1	15.14	15.49	16.06	15.93	17.06	17.07	17.93	16.06	17.22
BPI	17.67	17.89	17.95	17.17	16.89	18.36	18	16.43	18.55
Cardolipin	4.95	4.1	0.17	2.3	5.63	4.39	4.05	3.6	3.88
CENP-A	10.47	10	7.44	8.44	9.58	12.26	12.12	11.15	11.28
CENP-B	13.65	13.09	13.05	13.73	15.59	16.15	17.7	14.55	15.95
Chondroitin Sulfate C	5.28	4.84	2.24	3.73	5.58	5.66	4.72	3.95	3.5
Collagen I	9.08	8.76	6.84	8.28	10.38	9.59	9.85	9.12	8.51
Collagen II	8.72	7.42	7.16	6.07	7.39	7.34	7.04	7.6	6.73
Collagen III	10.14	8.85	8.09	7.87	9.94	8.84	9.07	8.69	8.71
Collagen IV	11.8	10.76	11.14	9.95	13.01	11.22	12.31	13.27	11.29
Collagen V	12.81	11.99	12.22	12.3	12.28	12.84	12.65	12.48	12.69
Collagen VI	16.42	16.18	15.95	15.91	18.27	17.76	17.68	15.71	17.83
complement C1q	16.97	16.21	16.96	16.52	17.94	19.18	17.86	16.86	17.77
complement C3	17.22	16.48	17.74	17.05	19.66	16.58	17.89	16.71	16.41
complement C3a	12.1	11.85	12.46	11.5	13.58	12.73	13.43	12.12	13.43
complement C4	15.27	15.51	15.32	15.28	15.89	16.04	16.31	15.3	15.67
complement C5	16.02	15.92	16.63	15.83	16.07	16.62	15.84	15.13	16.85
complement C6	16.67	17.05	17.15	16.11	17.13	17.31	15.27	16	16.13
complement C7	15.67	15.28	15.44	15.63	16.09	16.72	15.84	14.63	16.21
complement C8	16.04	15.68	15.56	15.42	18.18	16.55	15.62	15.26	16.18
complement C9	16.23	15.55	16.35	15.55	15.28	16.46	16.56	15.41	15.4
Core Histone	12.85	12.11	13.28	11.33	12.21	13.14	13.23	12.72	12.71
CRP	19.88	19.69	21.13	18.47	19.12	20.92	19.6	18.92	19.84
Cytochrome C	9.34	9.36	7.63	8.87	9.47	10.25	10.16	9.39	10.72
Decorin-bovine	5.18	5.64	6.37	2.94	5.71	5.57	4.6	4.63	4.58
DGPS	6.04	5.63	3.16	0.97	6.4	5.06	4.98	0	4.8
DNA Polymerase beta (POLB)	14.22	13.98	14.71	13.46	16	15.02	15.18	14	14.79
dsDNA	6.04	7.67	8.36	7.77	13.91	11.08	10.96	9.35	10.92
EBNA1	9.77	8	4.84	4.5	8.53	6.38	4.93	9.97	9.03
Elastin	9.53	9.46	10.05	9.2	11.16	10.5	11.45	9.98	9.64
Entaktin EDTA	11.32	9.77	10.68	11.05	13.01	12.65	12.53	11.98	10.96
Factor B	16.15	15.62	14.84	15.7	16.96	15.64	16.22	14.63	14.46
Factor D	10.22	9.35	9.02	9.7	10.25	10.23	10.83	9.32	10.06
Factor H	15.43	15.43	15.52	15.35	16.81	16.01	16.36	14.91	15
Factor I	13.76	12.81	13.93	13.49	16.28	15.02	13.78	13.8	13.9
Factor P	6.93	6.14	5.8	6.51	7.78	6.75	7.29	5.34	7.77
Fibrinogen IV	13.73	13.62	13.55	12.97	12.71	14.58	15.27	14.07	13.59
Fibrinogen S	14.1	14.39	13.94	14.55	14.15	15.92	15.05	14.88	13.7
Fibronectin	13.83	13.49	13.36	13.52	14.93	14.24	14.72	14.47	14.24
GBM	12.21	11.33	10.87	11.44	12.86	13.43	13.46	12.16	13.71
Genomic DNA	2.99	4.47	0.92	0	7.95	3.44	5.71	0.42	4.74
Gliadin	12.92	12.71	12.58	16.59	16.78	15.9	14.06	13.22	13.85
Glycated Albumin	15.4	14.71	15.31	13.78	15.29	15.33	15.09	14.04	14.06
GP2	14.39	14.06	14.67	14.53	15.28	16.25	16.24	15.28	17.04
GP210	10.17	9.02	8.43	8.97	11.2	11.46	9.99	9.57	9.88
Hemocyanin	17.11	16.47	17.39	16.65	17.15	18.38	17.69	17.55	16.91
Heparan sulfate proteoglycan	10.95	9.82	10.86	10.62	12.15	12.72	12.27	10.96	11.93
Heparan Sulphate	6.53	7.68	6.23	6.56	7.66	7.73	7.58	6.71	7.27
Heparin	4.95	4.5	4.84	3.53	6.72	5.75	5.75	4.82	4.85
Histone H1	13.52	14.25	14.53	14.18	14.99	15.07	15.51	13.9	16.07
Histone H2A	14.5	13.08	14.68	13.3	15.8	15.11	14.54	14.05	14.56
Histone H2B	14.67	13.21	15.59	13.43	16.73	15.76	16.19	14.38	14.68
Histone H3	10.16	9.76	8.78	8.97	11.08	11.85	11.53	10.08	10.9
Histone H4	8.33	7.86	8.17	7.2	9.78	9.73	9.45	8.35	9.37
Insulin	11.07	9.85	10.78	10.49	12.27	12.53	13.08	11.36	12.72
Intrinsic Factor	14.37	13.57	15.07	13.92	14.75	15.2	14.75	13.24	13.14
Jo-1	18.9	17.57	18.64	17.63	23.13	18.79	18.93	18.47	18.18
KU (P70/P80)	15.56	15.52	15.42	15.22	15.94	15.79	15.64	15.27	15.38
La/SSB	16.79	16.89	17.55	17.08	16.08	17.15	17.14	15.42	16.53
Laminin	9.94	9.29	9.76	9.53	10.81	10.67	10.9	10.01	10.65
LC1	17.37	17.54	17.94	17.46	15.63	17.88	17.43	17.54	18.21
LKM1	8.88	8.82	8.42	7.76	10.32	9.43	10.17	7.77	9.81
LPS	4.23	3.51	5.44	2.78	6.2	4.7	6.16	5.48	4.72
M2	15.31	14.55	15.62	14.91	16.33	16.64	16.5	15.56	15.36
Matrigel	13.8	13.68	13.79	13.3	15.28	14.71	15.43	13.56	14.13
MDA5	12.51	12.09	12.83	12.41	14.24	13.44	13.01	11.68	12.68
Mi-2	8.62	7.58	7.4	7.44	10.48	9.23	9.72	7.7	10.17
Mitochondrial antigen	13.68	14.23	14.21	13.25	15.79	14.58	14.7	13.96	13.57
MPO	14.42	13.67	14.18	14.19	15.32	16.24	15.84	14.3	13.18
Muscarinic receptor	16.98	16.4	18.21	15.68	17.85	17.31	17.41	16.57	16.58
Myelin basic protein (MBP)	14.11	15.9	18.06	16.03	18.18	17.48	18.34	16.5	17.25
Myosin	15.62	15.7	15.88	15.23	15.17	16.26	16.25	14.79	15.28
Nucleolin	11.88	11.25	10.32	11.11	11.21	12.74	10.93	11.75	13
Nucleosome antigen	16.49	14.26	17.08	14.89	17.11	16.53	17.54	16.83	18.26
Nup 62	7.93	8	7.91	6.98	8.8	8.74	8.78	9.35	8.68
PCNA	16.71	16.68	17.33	16.08	17.13	17.63	16.82	16.44	16.39
Peroxiredoxin 1	16.74	16.51	16.75	16.12	17.82	17.72	16.4	16.41	16.57
PL-7	18.67	18.73	19	17.71	19.36	18.44	18.45	17.11	18.26
PL-12	12.77	11.87	13.19	12.67	13.65	14.13	13.68	13.02	13.98
PM/Scl-75	13.35	13	14.18	13.48	13.75	14.61	14.98	13.53	18.57
PM/Scl 100	16.63	15.89	17.44	16.83	16.53	17.26	17.71	15.5	17.96
PR3	8.88	7.38	8.2	7.53	10.52	10.09	9.99	8.38	9.4
Proteoglycan	7.74	7.05	7.96	3.5	8.46	6.99	8.36	6.72	7.59
Prothrombin protein	16.09	15.85	16.02	17.53	16.93	17.31	17.52	15.75	16.66
Ribo Phosphoprotein P0	15.68	15.36	15.26	14.83	15.82	16.67	15.74	16.01	15.05
Ribo Phosphoprotein P1	9.52	9.4	7.76	8.67	9.04	10.26	8.11	9.58	9.69
Ribo Phosphoprotein P2	8.75	8.84	9.54	8.74	11.21	9.73	9.33	8.58	9.91
Ro/SSA (52 Kda)	18.09	17.34	17.98	17.17	18.43	18.67	17.8	18	17.9
Ro/SSA (60 Kda)	15	14.82	14.85	14.3	15.05	15.51	14.81	14.6	13.89
S100	16.81	15.27	16.05	15.26	16.54	14.99	16.15	14.86	16.78
Scl-70/Topoisomerase I	16.4	16.49	16.74	15.95	16.23	17.3	17.52	15.35	14.52
Sm	8.05	7.24	6.97	7.05	9.82	10.18	9.15	7.57	8.58
Sm/RNP	12.95	12.23	12.02	12.42	13.92	13.79	13.8	12.49	12.55
SmD	9.81	8.68	8.74	8.72	10.85	11.21	10.1	8.23	9.26
SmD1	13.47	11.73	11.93	11.53	15.11	13.91	14.66	12.52	13.23
SmD2	8.47	8.12	10.08	9.24	12.34	11.75	11.66	11.56	10.69
SmD3	9.84	9.14	9.67	9.25	11.9	11.67	10.68	9.36	8.44
SP100	7.36	7.01	6.18	5.89	9.14	8.63	10.39	7.17	8.43
Sphingomyelin	2.62	2.32	3.15	0	1.95	0.37	0.49	1.11	0.97
SRP54	9.19	8.8	7.59	8.64	9.81	9.68	9.54	8.73	8.69
ssDNA	15.47	16.1	14.34	16.13	20.88	17.7	19.44	16.28	17.11
ssRNA	2.94	0	1.3	5.15	4.13	3.7	1.08	2.17	1.57
T1F1 gama	13.09	11.42	12.8	12.17	13.53	14.12	13.89	12.49	12.73
Thyroglobulin	15.07	15.09	14.77	14.8	16.56	15.97	16.62	15.15	15.54
TNF-?	17.57	17.03	17.63	16.73	17.2	18.32	17.71	17.18	21.86
TPO	16.3	15.63	16.67	16.34	16.1	17.19	17	16.41	17.14
TTG	17.05	17.56	17.47	17.35	16.48	18.86	19.27	16.87	16.04
U1-snRNP 68/70	14.72	13.81	13.42	13.32	15.18	15.15	16.77	14.13	18.38
U1-snRNP A	14.19	12.37	12.87	13.29	14.75	14.97	16.19	13.67	14.39
U1-snRNP B/B'	14.24	12.81	12.73	12.68	14.77	15.38	13.9	12.83	14.69
U1-snRNP C	15.18	14.21	13.75	14.19	16.32	15.29	14.58	14.57	14.58
Vimentin	7.46	6.76	8.13	7.34	9.58	9.64	9.25	8.58	9.22
Vitronectin	13.14	12.64	13.1	12.64	14.78	14.28	13.56	12.96	13.96
