# Supplementary material for: Fibroblast A20 governs fibrosis susceptibility and its repression by DREAM promotes fibrosis in multiple organs
Source: Nat Commun. 2022 Oct 26;13:6358. doi: 10.1038/s41467-022-33767-y (PMC9606375; doi:10.1038/s41467-022-33767-y)
Supplement: Supplementary file 6 — Source Data [file 41467_2022_33767_MOESM6_ESM.xlsx]

## Sheet: Sheet1
Figure 1
	Healthy	SSc
1A	0.307	0.407	Mann Whitney test		1B, right panel	HC	SSc		Mann Whitney test
	0.217	0.147	P value	0.0162		100	20		P value	0.0007
	-0.26	0.267	Exact or approximate P value?	Exact		85.7	22.2		Exact or approximate P value?	Exact
	-0.07	0.0766	P value summary	*		53.75	23.2		P value summary	***
	0.009	0.327	Significantly different (P < 0.05)?	Yes		73.15	14.7		Significantly different (P < 0.05)?	Yes
	0.16	-0.543	One- or two-tailed P value?	Two-tailed		77.77	14.17		One- or two-tailed P value?	Two-tailed
	-0.468	0.877				96.66	36.97
	-0.125	0.867					23.72
	-0.152	-0.0734					30.63
	-0.063	-0.573
	-0.045	0.357			1B, right panel
	-0.328	0.577				HC	SSc		Mann Whitney test
	0.532	-0.223				18.5	31.3		P value	0.008
	1.028	0.187				9.1	20.5		Exact or approximate P value?	Exact
	0.387	0.417				9.2	19		P value summary	**
	0.232	-0.803				8.4	19.7		Significantly different (P < 0.05)?	Yes
	0.529	0.0766				2.9	14.5		One- or two-tailed P value?	Two-tailed
	0.625	0.117				3	13
	0.003	0.0966					10.1
	0.33	-0.853
	0.132	0.777					14.2
	-0.357	-0.0334
	0.284	0.407
	0.426	0.527
	0.318	0.377
	0.232	-0.00343
	0.121	-0.826
	0.073	-0.681
	-0.002	-0.565
	-0.156	-0.463
	0.196	0.139
	0.458	-0.189
	0.221	-0.144
	0.527	-0.751
	0.443	-0.584
	-0.076	-0.852
	0.555	0.151
	-0.034	-0.588
	-0.056	-0.222
	-0.251	-0.626
	-0.614	-0.457
	0.837	-0.508
	0.704	0.112
	1.257	-0.72
	-0.886	0.021
	0.385	-0.556
	0.145	0.139
	-0.328	-0.356
	-1.182	-0.218
	-0.41	-0.777
	-1.175	-0.165
	0.493	0.418
	0.338	1.739
	0.1	-0.033
	0.09	0.138
	-1.099	0.105
		0.151
		0.293
		0.208
		-0.036
		0.13
		0.451
		0.35
		0.485
		0.544
		-0.364
		-0.433
		-0.237
		-0.18
		-0.377
		-0.498
		0.128
		-0.456
		-0.744
		-0.658
		0.128
		-0.334
		-0.454
		-1.714
		0
		0.216
		-0.076
		1.57
		0.861
		-0.498
		0.407
		-0.719
		1.041
		-0.849
		-0.246
		0.228
		0
		-1.347
		0.409
		-0.675
		-0.518
		-0.143
		-0.521
		-0.244
		-1.513
1C, left						1C, middle						1c, right		Unpaired t test with Welch's correction
HC	SSc		Mann Whitney test			HC	SSc	Unpaired t test with Welch's correction				HC	SSc	P value	0.0345
465	231		P value	0.0022		224	817	P value	0.0053			152	1421	P value summary	*
408	249		Exact or approximate P value?	Exact		153	632	P value summary	**			224	860	Significantly different (P < 0.05)?	Yes
539	187		P value summary	**		172	792	Significantly different (P < 0.05)?	Yes			190	952	One- or two-tailed P value?	Two-tailed
605.23	225.47		Significantly different (P < 0.05)?	Yes				One- or two-tailed P value?	Two-tailed
415.37	215.342		One- or two-tailed P value?	Two-tailed				Welch-corrected t, df	t=9.139, df=2.527
435.85	185.21
1D	non-SSc	SSC-ILD						Mann Whitney test
	9.6	7.8						P value	0.0008
	8.9	7.4						Exact or approximate P value?	Exact
	7.9	8.1						P value summary	***
	9.9	8						Significantly different (P < 0.05)?	Yes
	10.6	7.8						One- or two-tailed P value?	Two-tailed
		7.4
		7
		7.1
		7.3
		7.4
		6.7
		7.3
		8.3
		7.2
		7.2
1F	non-SSc	SSC-ILD						Mann Whitney test
	193.9	31.43						P value	<0.0001
	200.5	87.12						Exact or approximate P value?	Exact
	328.9	37.92						P value summary	****
	270.8	59.3						Significantly different (P < 0.05)?	Yes
	213.4	101.5						One- or two-tailed P value?	Two-tailed
	216.3	33.53
	253.1	65.85
	154.6	61.89
	159.2
	387.4
1E	non-SSc	SSC-ILD				Mann Whitney test
	12	8.25				P value	0.0061
	9.75	5				Exact or approximate P value?	Exact
	13.5	7.75				P value summary	**
	10.75	7.5				Significantly different (P < 0.05)?	Yes
		5				One- or two-tailed P value?	Two-tailed
		3
		9.25

## Sheet: Sheet2
Figure 2						Sidak's multiple comparisons test
B (right panel)		wt bleo	A20 het	A20 het bleo		Adjusted P Value
Dermal thickness	139.287	223.4	148.901	270.1		0.0003	A-B
	137.688	246.113	148.35	248.262		<0.0001	C-D
	134.6	215.988	157.75	248.8		0.0043	B-D
	136.05	207.475	163.025
	130.217	254.363		214.45
	145.367	235.713		228.95
		270.825		280.812
		229.775		364.587
		225.925		313.25
B (lower panels)						Sidak's multiple comparisons test
Col1a1	1	1.19967	1.10101	2.66697		Adjusted P Value
	0.628594	1.28568	0.692827	1.82121		0.0401	A-B
	0.363376	0.952217	1.47488	1.94171		0.0375	B-D
	0.3912	2.7601	1.0041	3.2051		0.0012	C-D
	0.8127	1.984	0.9582	3.5927
						Adjusted P Value
Col1a2	1	1.9042	0.931149	2.90538		0.0034	A-B
	1.26189	2.46265	1.44501	2.64264		0.0002	B-D
	1.04287	1.82492	0.86311	3.50071		<0.0001	C-D
	0.831	1.4923	0.9107	3.8931
	0.7925	1.7629	1.2874	2.7392
2E
ASMA	WT PBS	WT BLEO	A20het PBS	A20het BLEO
	0.3	3.3	1.3	15.5
	1	4.3	0.66	15
	0	1.5	0.33	9
F4/80	WT PBS	WT BLEO	A20het PBS	A20het BLEO
	7.33	9.3	4.3	9.5
	5.66	21.6	5.6	18
	4	11.5	5	22
Perilipin	WT PBS	WT BLEO	A20het PBS	A20het BLEO		Adjusted P Value
	28	22.6	33.3	13.5		0.0193	A-B
	37	20	36.3	8		0.1284	B-D
	30.5	12.5	42.3	7.3		0.0002	C-D
ProcolI	WT PBS	WT BLEO	A20het PBS	A20het BLEO
	2.25	5	6.3	15		Adjusted P Value
	2.5	9	4	16.33		0.009	A-B
	2.33	7.5	3	14.5		0.0003	B-D
						<0.0001	C-D
2F	Tsk	A20+/-Tsk		Column B	A20+/-Tsk
	318.5			vs.	vs.
	322.469	434.938		Column A	Tsk
	354.571	460.75
	374.542	471.125		Mann Whitney test
	353.7	362		P value	0.0317
				Exact or approximate P value?	Exact
				P value summary	*
				Significantly different (P < 0.05)?	Yes
				One- or two-tailed P value?	Two-tailed
2D
	HumanGeneSymbol	mouseGeneSymbol	MPH_caseVScontrol	wt_pbsVSblm	het_pbsVSblm
	A4GALT	A4galt	0.00682657	0.655015	0.126253
	AAAS	Aaas	0.0467192	-0.364071	-0.20578
	AACS	Aacs	-0.236498	-0.0118197	-0.0878115
	AADAC	Aadac	-0.0675323	0.178949	0.0623094
	AADAT	Aadat	0.0269547	1.38796	0.901593
	AAMP	Aamp	-0.0317652	-0.0480408	0.0842737
	AANAT	Aanat	-0.0319072	0.977348	1.30558
	AASDH	Aasdh	-0.168511	-0.109643	-0.346011
	AASDHPPT	Aasdhppt	-0.0621932	-0.254088	0.126135
	AASS	Aass	0.0882644	-0.348097	-2.10037
	AATF	Aatf	0.0169051	-0.0796739	0.15693
	AATK	Aatk	0.116818	0.628056	0.14732
	ABAT	Abat	0.111191	-0.56918	-0.350328
	ABCA1	Abca1	0.0391496	0.120674	0.0168902
	ABCA12	Abca12	-0.218563	0.430409	0.105982
	ABCA2	Abca2	-0.153993	0.0973038	0.0851636
	ABCA3	Abca3	-0.296483	0.319679	-0.019213
	ABCA5	Abca5	-0.264268	0.366085	-0.265288
	ABCA6	Abca6	-0.183381	-0.525331	-2.20179
	ABCA7	Abca7	0.0889419	0.251289	0.34231
	ABCA8	Abca8a	-0.184588	0.00104427	-1.35713
	ABCB10	Abcb10	-0.0760323	-0.176759	-0.0844297
	ABCB6	Abcb6	0.0776846	-0.376905	0.346408
	ABCB7	Abcb7	-0.167762	-0.0841036	-0.087723
	ABCC1	Abcc1	0.0978265	0.0869627	-0.00783543
	ABCC10	Abcc10	-0.0490484	-0.124174	-0.37646
	ABCC2	Abcc2	0.262357	0.422972	0.121085
	ABCC3	Abcc3	-0.0576163	0.44131	0.659443
	ABCC5	Abcc5	-0.0252597	0.442339	-0.0962542
	ABCC6	Abcc6	0.00659817	-1.2983	-1.84091
	ABCD1	Abcd1	0.0405721	0.528072	0.305347
	ABCD3	Abcd3	-0.19395	-0.169231	-0.264854
	ABCD4	Abcd4	0.275607	0.41842	-0.0762253
	ABCE1	Abce1	0.104133	-0.615551	0.0189654
	ABCF1	Abcf1	0.116969	-0.161775	0.0367522
	ABCF2	Abcf2	0.0346896	-0.0967274	0.0871827
	ABCF3	Abcf3	0.00423186	0.0604203	-0.0087368
	ABCG1	Abcg1	0.107963	0.686708	0.69898
	ABCG2	Abcg2	0.337622	0.619223	0.231559
	ABCG5	Abcg5	0.228259	1.62461	0.901751
	ABHD1	Abhd1	-0.0180668	0.031872	0.301548
	ABHD2	Abhd2	0.166051	-0.285917	0.0732698
	ABHD3	Abhd3	0.110173	0.221828	0.0264937
	ABHD4	Abhd4	0.116318	0.147259	0.0462914
	ABHD5	Abhd5	-0.433587	0.0122501	0.0301779
	ABHD6	Abhd6	-0.240859	0.0316788	-0.25904
	ABHD8	Abhd8	-0.204545	-0.0850924	0.0730272
	ABI1	Abi1	0.0275381	0.0687027	0.0943523
	ABI2	Abi2	0.176189	-0.414425	-0.383696
	ABI3	Abi3	0.199285	0.855783	0.445438
	ABI3BP	Abi3bp	-0.240345	0.295324	-0.00630561
	ABL1	Abl1	-0.0674794	-0.290162	-0.166275
	ABL2	Abl2	0.170233	0.00299338	0.286916
	ABLIM1	Ablim1	0.0473005	-0.309211	-0.292659
	ABLIM2	Ablim2	-0.0511551	0.802581	1.11647
	ABLIM3	Ablim3	0.0357256	0.0504256	-0.463503
	ABR	Abr	0.105352	0.376702	0.339383
	ABT1	Abt1	-0.074365	-0.130684	0.157757
	ABTB1	Abtb1	0.0572427	-0.0166204	-0.225957
	ABTB2	Abtb2	-0.279313	0.0705699	0.250652
	ACAA1	Acaa1a	-0.227951	0.124998	0.182445
	ACAA2	Acaa2	-0.396936	-0.0347155	-0.333218
	ACACA	Acaca	-0.113544	0.387145	0.265576
	ACAD10	Acad10	-0.0677755	-0.0413517	-0.246945
	ACAD8	Acad8	-0.205436	0.195824	-0.230367
	ACAD9	Acad9	-0.193261	-0.254887	-0.471746
	ACADM	Acadm	-0.543518	0.251452	-0.0727696
	ACADS	Acads	-0.0174678	0.11766	-0.0110006
	ACADSB	Acadsb	-0.0644726	0.320028	0.13974
	ACADVL	Acadvl	-0.149732	0.374479	0.08795
	ACAT1	Acat1	-0.259548	-0.304237	-0.393638
	ACAT2	Acat2	-0.463357	-0.237555	-0.160488
	ACBD3	Acbd3	-0.0838604	0.0593272	0.217442
	ACBD4	Acbd4	-0.031593	0.442954	0.175101
	ACBD5	Acbd5	-0.108353	0.228082	0.140662
	ACBD6	Acbd6	0.0796577	-0.0511086	-0.162524
	ACHE	Ache	-0.0539441	1.47989	0.871567
	ACIN1	Acin1	-0.26316	-0.315689	-0.30538
	ACLY	Acly	-0.0470596	0.344337	0.100944
	ACO1	Aco1	-0.0928842	0.0924523	0.0271985
	ACO2	Aco2	-0.00813037	0.543772	0.236332
	ACOX1	Acox1	-0.172539	0.253591	0.0672614
	ACOX2	Acox2	-0.678733	0.300046	-0.119816
	ACOX3	Acox3	-0.0115809	0.289336	-0.679311
	ACP1	Acp1	-0.191723	-0.178327	-0.101543
	ACP5	Acp5	0.0357104	0.0347444	0.0663546
	ACP6	Acp6	-0.340051	0.0305885	-0.300272
	ACR	Acr	-0.013287	2.67177	0.626457
	ACRBP	Acrbp	0.261724	-0.237706	-0.61115
	ACSL1	Acsl1	-0.320847	0.521095	-0.0466651
	ACSL3	Acsl3	-0.215536	-0.654813	-0.0736883
	ACSL4	Acsl4	0.163358	0.275041	0.0711639
	ACSL5	Acsl5	0.0134822	0.171747	-0.233625
	ACTA1	Acta1	0.641625	0.986011	0.401884
	ACTA2	Acta2	0.143376	0.0936804	0.651247
	ACTB	Actb	0.40716	-0.0883156	0.337446
	ACTG1	Actg1	0.159249	-0.241088	0.282975
	ACTG2	Actg2	0.18819	-0.409808	-0.123451
	ACTL6A	Actl6a	0.0665435	-0.543002	-0.140271
	ACTN1	Actn1	0.119675	-0.150644	0.408185
	ACTN3	Actn3	0.0751577	0.95704	0.150306
	ACTN4	Actn4	-0.185126	-0.463491	-0.0518215
	ACTR10	Actr10	-0.00561821	0.0206025	0.0352701
	ACTR1A	Actr1a	0.098503	-0.149107	0.0146671
	ACTR1B	Actr1b	0.0423504	-0.00583201	0.157134
	ACTR2	Actr2	0.1197	0.242314	0.362586
	ACTR3	Actr3	0.171928	0.0787238	0.432249
	ACTR5	Actr5	-0.0129085	-0.105466	-0.201175
	ACTR6	Actr6	-0.181148	-0.447495	-0.186977
	ACTR8	Actr8	0.0806262	-0.0339547	0.00886969
	ACVR1	Acvr1	0.0972419	0.108414	0.44057
	ACVR1B	Acvr1b	-0.119286	-0.131135	-0.107544
	ACVR1C	Acvr1c	-0.10283	0.295362	0.0795886
	ACVR2B	Acvr2b	0.175222	-0.201641	0.00493872
	ACVRL1	Acvrl1	-0.0523333	0.429159	0.399192
	ACY1	Acy1	-0.210433	-0.680481	0.0288452
	ACYP1	Acyp1	-0.279469	0.159952	-0.0556276
	ACYP2	Acyp2	-0.0706447	0.56028	0.0478242
	ADA	Ada	0.0674538	-0.0494724	0.318238
	ADAM10	Adam10	0.144844	-0.161973	0.121939
	ADAM12	Adam12	1.07033	0.713367	1.63719
	ADAM15	Adam15	-0.0327393	0.244382	0.241955
	ADAM17	Adam17	-0.00677885	0.247493	0.319644
	ADAM19	Adam19	0.525954	0.51515	0.938857
	ADAM22	Adam22	-0.261028	-0.188336	-0.835814
	ADAM23	Adam23	0.398336	0.0569692	-0.721568
	ADAM33	Adam33	-0.220828	-0.927086	-1.55813
	ADAM8	Adam8	0.336122	1.49585	1.52882
	ADAM9	Adam9	0.142602	0.214232	0.289515
	ADAMTS1	Adamts1	0.344896	-0.315551	-0.0923276
	ADAMTS13	Adamts13	0.033888	-0.156405	-1.81599
	ADAMTS2	Adamts2	0.184369	-0.0279396	-0.0283966
	ADAMTS4	Adamts4	0.885656	0.197641	1.20375
	ADAMTS5	Adamts5	0.131377	-0.325913	-0.150971
	ADAMTS7	Adamts7	-0.12914	0.513462	0.922945
	ADAMTS9	Adamts9	0.551895	-0.776729	-0.343963
	ADAMTSL1	Adamtsl1	-0.0745473	-0.518793	-1.15466
	ADAMTSL3	Adamtsl3	-0.17345	0.86135	-0.562875
	ADAR	Adar	0.205843	0.382061	0.229695
	ADARB1	Adarb1	-0.0137813	-0.177965	-0.452789
	ADAT1	Adat1	-0.00673319	-0.820627	-0.416212
	ADCK2	Adck2	-0.0506502	-0.158127	-0.264801
	ADCK5	Adck5	-0.0111556	-0.327692	-0.548166
	ADCY1	Adcy1	0.128256	0.543053	-0.3341
	ADCY2	Adcy2	-0.34247	0.603784	0.246159
	ADCY3	Adcy3	0.306155	0.0936396	0.0721853
	ADCY4	Adcy4	0.0944984	0.468966	0.589341
	ADCY6	Adcy6	-0.0831271	0.322353	0.0385294
	ADCY7	Adcy7	0.0712143	0.459629	0.253239
	ADCY9	Adcy9	0.0981855	0.347989	-0.0600196
	ADD1	Add1	0.0249171	0.02572	-0.00327451
	ADD3	Add3	-0.213133	-0.00661149	-0.47828
	ADH1A	Adh1	-0.232005	0.221297	-1.26143
	ADH1C	Adh1	-0.272639	0.221297	-1.26143
	ADH4	Adh4	0.305587	0.773837	2.47412
	ADH5	Adh5	-0.168563	-0.0203702	0.0163055
	ADHFE1	Adhfe1	-0.208647	0.0642305	-0.543721
	ADIPOR1	Adipor1	-0.137128	0.297454	0.0677116
	ADIPOR2	Adipor2	0.0294089	0.324922	0.063868
	ADK	Adk	0.0178844	-0.318017	-0.417148
	ADM	Adm	0.13994	-0.44478	-0.6292
	ADNP	Adnp	-0.00194923	0.584762	0.194827
	ADORA2A	Adora2a	0.152327	0.261378	0.646905
	ADORA2B	Adora2b	-0.00332973	0.591519	0.523818
	ADPGK	Adpgk	0.151967	-0.405528	0.0018029
	ADPRHL1	Adprhl1	-0.117391	2.54592	2.54896
	ADRA1B	Adra1b	-0.190184	0.0232776	0.301372
	ADRA1D	Adra1d	-0.0349326	0.528925	0.0592019
	ADRA2A	Adra2a	0.365148	1.33656	1.58566
	ADRA2C	Adra2c	0.0865238	0.0968493	-0.324115
	ADRB2	Adrb2	0.0873932	0.485522	-0.202928
	ADRM1	Adrm1	-0.0256292	-0.0989709	0.225862
	ADSL	Adsl	0.140394	0.0867755	-0.0489307
	AEBP1	Aebp1	0.15246	0.575551	0.580987
	AEBP2	Aebp2	-0.198525	-0.147766	0.186857
	AFG3L2	Afg3l2	-0.0680533	0.0505757	0.204868
	AFP	Afp	0.170493	0.613134	0.0303669
	AGA	Aga	-0.0506029	0.48092	0.200208
	AGER	Ager	-0.123749	-1.24836	-0.701043
	AGL	Agl	-0.0953755	0.709981	0.236983
	AGMAT	Agmat	0.101025	-1.12764	-0.931415
	AGPAT1	Agpat1	-0.0613957	0.0604323	0.190213
	AGPAT2	Agpat2	0.0666372	0.382429	0.0380425
	AGPAT3	Agpat3	-0.310824	0.016771	-0.561252
	AGPAT4	Agpat4	0.227078	0.636936	0.498175
	AGPAT5	Agpat5	0.307178	-0.0844298	-0.0720037
	AGPS	Agps	0.330517	-0.176682	0.266825
	AGRN	Agrn	0.00753934	-0.188793	-0.0595425
	AGT	Agt	0.0264375	0.13043	0.0956104
	AGTPBP1	Agtpbp1	-0.205354	0.544314	0.262343
	AGTRAP	Agtrap	-0.11124	0.304252	-0.0196392
	AHCY	Ahcy	0.0993921	-1.28667	-0.619907
	AHCYL1	Ahcyl1	-0.0269681	-0.276582	-0.213693
	AHI1	Ahi1	-0.0665054	-0.363971	-0.265058
	AHNAK	Ahnak	-0.0876146	0.219831	-0.0291026
	AHR	Ahr	0.22837	0.72085	0.327944
	AHSA1	Ahsa1	0.112035	-0.147554	-0.0473144
	AHSG	Ahsg	-0.0195664	0.821775	0.412194
	AIF1	Aif1	0.645878	1.29574	0.626382
	AIG1	Aig1	0.00698935	-0.0943073	0.384515
	AIP	Aip	-0.0172733	0.187242	0.129858
	AK1	Ak1	-0.0226984	1.07804	0.678339
	AK2	Ak2	0.117104	-0.0620683	0.105178
	AK3	Ak3	-0.0382318	0.0748615	-0.0364932
	AK5	Ak5	0.212469	-0.373205	0.872544
	AKAP1	Akap1	-0.182234	0.113995	0.283134
	AKAP10	Akap10	0.132713	0.103428	-0.0828542
	AKAP11	Akap11	-0.287519	-0.0249119	0.0693667
	AKAP12	Akap12	0.353472	0.072386	0.0560146
	AKAP13	Akap13	-0.0707626	0.181712	0.199775
	AKAP7	Akap7	0.0877579	0.537812	0.208851
	AKAP8	Akap8	0.0538864	-0.254012	-0.212326
	AKAP8L	Akap8l	0.0883403	0.0872528	-0.28328
	AKAP9	Akap9	-0.219801	0.0851522	0.0157804
	AKR1A1	Akr1a1	-0.0888798	0.119112	0.131168
	AKR1B1	Akr1b3	0.283581	0.306164	0.192628
	AKR1B10	Akr1b10	0.886208	0.391794	0.232414
	AKR1C1	Akr1c21	-0.260025	1.41425	-3.37335
	AKR1C3	Akr1c18	0.0116301	-0.473875	-2.42007
	AKR7A2	Akr7a5	-0.0354317	0.0183756	0.118946
	AKR7A3	Akr7a5	-0.0311922	0.0183756	0.118946
	AKT1	Akt1	0.0483098	0.0223046	0.308851
	AKT1S1	Akt1s1	0.000913774	0.144475	0.151577
	ALAD	Alad	0.00309453	-0.305359	-0.43373
	ALAS1	Alas1	0.0165283	0.432621	0.413932
	ALAS2	Alas2	0.0772559	0.0211424	0.274326
	ALB	Alb	0.0992108	0.332501	-1.09961
	ALCAM	Alcam	-0.35534	-0.700037	-0.492047
	ALDH18A1	Aldh18a1	0.142114	-0.680677	0.12931
	ALDH1A1	Aldh1a1	-0.24126	0.47603	-0.801826
	ALDH1A2	Aldh1a2	0.101165	0.21571	-0.346807
	ALDH1A3	Aldh1a3	0.177445	-2.63128	0.0737581
	ALDH1B1	Aldh1b1	0.493986	0.244361	0.602379
	ALDH2	Aldh2	0.0384661	0.0752269	-0.224768
	ALDH3A1	Aldh3a1	-0.218211	0.445591	-0.292341
	ALDH3A2	Aldh3a2	-0.282547	0.0352507	-0.139219
	ALDH3B1	Aldh3b1	-0.0192392	0.690788	0.456466
	ALDH3B2	Aldh3b2	-0.343075	-0.277118	-0.372066
	ALDH4A1	Aldh4a1	0.0149872	0.0771194	-0.271304
	ALDH5A1	Aldh5a1	-0.313119	-0.321116	-0.249974
	ALDH6A1	Aldh6a1	-0.182587	0.331965	-0.289478
	ALDH7A1	Aldh7a1	0.0469331	-0.223737	-0.417717
	ALDH9A1	Aldh9a1	-0.24517	-0.21385	-0.24191
	ALDOA	Aldoa	-0.0726504	0.746499	0.244234
	ALDOC	Aldoc	-0.0724282	-0.292749	0.0554002
	ALG1	Alg1	0.0102691	-0.0459666	0.145371
	ALG12	Alg12	-0.00580763	0.0115648	-0.241317
	ALG2	Alg2	0.0568514	-0.185466	-0.014153
	ALG3	Alg3	0.0053059	-0.436725	-0.0134884
	ALG5	Alg5	-0.0374567	0.344	0.390775
	ALG6	Alg6	0.0829553	-0.0868404	0.0330585
	ALG9	Alg9	-0.0174763	-0.226292	-0.000222682
	ALMS1	Alms1	0.0367936	-0.76436	-0.655686
	ALOX12	Alox12	-0.222216	0.0888866	-0.183851
	ALOX12B	Alox12b	-0.277134	0.488236	-0.0492837
	ALOX15B	Alox8	-0.97314	-4.05699	-0.888256
	ALOX5	Alox5	0.351358	0.384444	0.483707
	ALOX5AP	Alox5ap	0.403075	0.805657	0.309574
	ALOXE3	Aloxe3	-0.219267	0.366377	-0.138112
	ALPK1	Alpk1	0.106824	0.622859	0.345915
	ALPK2	Alpk2	0.759652	0.467821	0.547275
	ALS2	Als2	-0.163511	0.0805526	0.126532
	ALS2CL	Als2cl	-0.338824	0.675408	-0.0065225
	AMACR	Amacr	0.0316256	0.530425	0.332213
	AMD1	Amd1	-0.0265571	-0.28505	0.18466
	AMFR	Amfr	-0.216021	0.180931	0.220881
	AMH	Amh	0.0516341	1.39503	0.809916
	AMIGO2	Amigo2	0.0563008	0.552975	-0.321805
	AMMECR1	Ammecr1	-0.0765285	-1.3656	-0.305703
	AMN	Amn	-0.117082	0.642768	-1.09251
	AMOT	Amot	-0.449773	0.427584	0.00621564
	AMOTL1	Amotl1	0.0221755	0.177536	0.175549
	AMOTL2	Amotl2	0.0285312	-0.161832	-0.177675
	AMPD2	Ampd2	0.0655612	0.0238792	0.206259
	AMPD3	Ampd3	-0.00161261	-0.0520183	0.229402
	AMT	Amt	-0.0375709	-0.528472	-0.2044
	AMY2B	Amy1	0.0307742	-0.00621151	-0.928524
	ANAPC1	Anapc1	-0.0926928	-0.403358	-0.0614335
	ANAPC10	Anapc10	0.0348913	-0.291382	-0.179461
	ANAPC11	Anapc11	0.0861138	-0.136737	-0.0517281
	ANAPC13	Anapc13	0.0726953	-0.0367135	-0.1504
	ANAPC2	Anapc2	-0.00974918	-0.098302	0.0439946
	ANAPC4	Anapc4	-0.17786	-0.00964079	0.197416
	ANAPC5	Anapc5	-0.000409102	-0.0845782	-0.0510861
	ANAPC7	Anapc7	-0.0296137	-0.171091	-0.0788975
	ANGPT1	Angpt1	0.100667	0.612395	0.230604
	ANGPT2	Angpt2	0.688548	1.01582	1.64127
	ANGPTL1	Angptl1	-0.761704	-0.419564	-1.26196
	ANGPTL2	Angptl2	0.33262	0.41092	0.250277
	ANGPTL4	Angptl4	-0.0660235	-0.52141	-0.445714
	ANK1	Ank1	0.235721	0.832469	0.582332
	ANK2	Ank2	-0.267976	0.330909	-0.0101396
	ANK3	Ank3	-0.258437	0.462536	0.335492
	ANKFY1	Ankfy1	0.0682516	-0.0285202	0.127218
	ANKH	Ank	-0.0379634	0.401937	0.184319
	ANKHD1	Ankhd1	-0.0967639	-0.166652	-0.101312
	ANKIB1	Ankib1	-0.0979291	-0.119308	0.0858302
	ANKK1	Ankk1	-0.0922846	-0.954701	0.992138
	ANKMY2	Ankmy2	0.00486718	-0.131778	-0.27969
	ANKRA2	Ankra2	-0.0038945	0.173302	-0.182305
	ANKRD10	Ankrd10	0.183778	0.220592	0.722975
	ANKRD11	Ankrd11	-0.0474514	-0.203623	-0.232741
	ANKRD12	Ankrd12	-0.0621528	0.186679	-0.274715
	ANKRD17	Ankrd17	-0.230003	-0.14885	0.0299398
	ANKRD2	Ankrd2	-0.136584	0.74995	0.71435
	ANKRD22	Ankrd22	-0.487293	-0.19004	-0.243147
	ANKRD23	Ankrd23	-0.0745242	0.923583	1.31716
	ANKRD26	Ankrd26	-0.179997	-0.391842	-0.57828
	ANKRD27	Ankrd27	0.0490216	-0.0727239	-0.0547632
	ANKRD28	Ankrd28	-0.088759	0.0710071	0.17045
	ANKRD29	Ankrd29	0.148735	-0.600681	-0.445671
	ANKRD6	Ankrd6	-0.105013	-0.248578	-0.194889
	ANKRD9	Ankrd9	-0.0742764	0.147901	-0.190079
	ANLN	Anln	0.0217339	-0.938564	-0.579199
	ANP32A	Anp32a	-0.0495879	-0.367394	-0.23187
	ANP32B	Anp32b	-0.0583373	-0.65481	-0.298722
	ANP32E	Anp32e	0.0012106	-0.675634	-0.40664
	ANPEP	Anpep	0.00932939	-0.105536	-0.0911368
	ANTXR1	Antxr1	0.24352	0.230973	0.120804
	ANTXR2	Antxr2	-0.0304991	0.240802	0.014086
	ANXA1	Anxa1	0.144589	-0.0605282	-0.0502999
	ANXA11	Anxa11	-0.0738205	0.590061	0.429339
	ANXA2	Anxa2	0.127814	0.284688	0.534254
	ANXA3	Anxa3	-0.460814	-1.32062	-1.09755
	ANXA4	Anxa4	-0.0563463	0.424536	0.3563
	ANXA5	Anxa5	0.165596	0.382948	0.485125
	ANXA6	Anxa6	0.113993	0.56635	0.656532
	ANXA7	Anxa7	0.0656428	0.598927	0.375193
	ANXA8	Anxa8	-0.268946	0.52899	-0.0604242
	ANXA9	Anxa9	-0.29938	-0.35308	-0.282913
	AOC3	Aoc3	0.325785	0.0486864	-0.108913
	AOX1	Aox1	-0.0229569	0.917124	-0.0821491
	AP1B1	Ap1b1	-0.0477022	0.0731131	0.154696
	AP1G1	Ap1g1	0.0216084	-0.195759	0.172037
	AP1G2	Ap1g2	-0.0749891	-0.0534456	-0.0740517
	AP1M1	Ap1m1	0.108394	0.0264371	0.0296633
	AP1M2	Ap1m2	-0.17604	-0.721657	-0.471469
	AP1S1	Ap1s1	0.0427198	-0.0915296	0.0674971
	AP1S2	Ap1s2	0.418822	0.45392	0.251908
	AP2A1	Ap2a1	0.0694645	-0.181126	0.114188
	AP2A2	Ap2a2	0.185416	0.0337446	-0.18051
	AP2B1	Ap2b1	0.422472	0.14155	0.262631
	AP2M1	Ap2m1	0.0815272	-0.195629	-0.0568862
	AP2S1	Ap2s1	-0.0455012	0.0185283	0.168526
	AP3B1	Ap3b1	0.0594041	0.00609742	0.0940422
	AP3D1	Ap3d1	-0.115559	0.0515792	0.0478423
	AP3M1	Ap3m1	-0.0241342	-0.0982862	0.4447
	AP3M2	Ap3m2	-0.0771385	0.00710553	-0.255154
	AP3S1	Ap3s1	0.113973	-0.00923246	0.0374345
	AP3S2	Ap3s2	-0.110427	-0.0334879	0.0451068
	AP4B1	Ap4b1	0.0671261	0.00190548	0.0379155
	AP4E1	Ap4e1	0.020599	-0.211211	-0.138621
	AP4M1	Ap4m1	0.144039	-0.325939	-0.363076
	AP4S1	Ap4s1	-0.0526009	0.0980463	-0.0181048
	APAF1	Apaf1	0.0500695	0.00315404	0.306164
	APBA2	Apba2	0.0598657	0.28253	0.190638
	APBA3	Apba3	-0.042899	-0.0448113	0.0699965
	APBB1	Apbb1	-0.186491	0.338324	4.48e-05
	APBB1IP	Apbb1ip	0.316455	0.66892	0.565789
	APBB2	Apbb2	0.0898899	0.0589077	-0.0163606
	APC2	Apc2	0.144347	0.0305204	0.0117068
	APCDD1	Apcdd1	-0.0561949	-0.161158	-0.784987
	APEH	Apeh	0.0177259	0.151056	0.457456
	APEX1	Apex1	-0.00778535	-0.45595	-0.198938
	APEX2	Apex2	0.0552066	-0.391538	-0.297573
	API5	Api5	-0.0259229	-0.281123	0.0772283
	APLN	Apln	0.643887	0.911988	2.42321
	APLP2	Aplp2	0.00336461	-0.405104	-0.148711
	APOA1	Apoa1	-0.0782621	1.26494	-2.16072
	APOA2	Apoa2	-0.124976	-1.63797	3.36591
	APOB	Apob	0.0824277	2.05301	0.586164
	APOBEC3B	Apobec3	0.0779019	0.158284	0.196281
	APOC1	Apoc1	-0.602324	0.205647	0.0952641
	APOC2	Apoc2	-0.0211629	1.35458	1.43323
	APOC3	Apoc3	0.0427341	1.32115	0.0327986
	APOD	Apod	-0.685875	0.510969	-0.245877
	APOE	Apoe	-0.045937	0.176096	0.0963124
	APOH	Apoh	0.142918	2.00932	-0.244184
	APOL2	Apol8	0.296713	0.710065	1.07142
	APOL6	Apol6	0.0669243	0.441448	0.00168174
	APOM	Apom	-0.14388	-0.958315	-0.448694
	APP	App	-0.209567	0.153715	0.343957
	APPBP2	Appbp2	0.088911	-0.280781	-0.101421
	APRT	Aprt	-0.03454	-0.0173724	0.275378
	APTX	Aptx	0.0254109	-0.206013	0.0549822
	AQP1	Aqp1	0.143231	0.44804	0.707893
	AQP2	Aqp2	-0.176974	1.24556	0.0484173
	AQP3	Aqp3	0.19606	0.0835859	1.10753
	AQP5	Aqp5	-0.106333	1.34126	0.245912
	AQP9	Aqp9	-0.279589	0.248152	0.491497
	AQR	Aqr	-0.0571746	-0.205499	0.0610664
	AR	Ar	-0.485836	-0.0144132	-0.626871
	ARAP3	Arap3	0.276799	0.586446	0.547275
	ARCN1	Arcn1	-0.148159	-0.105623	0.199899
	ARF1	Arf1	0.136567	-0.150838	0.0567151
	ARF3	Arf3	0.0568841	0.0306696	0.060826
	ARF4	Arf4	0.231149	-0.0785229	0.253957
	ARF5	Arf5	0.180188	-0.00885412	0.142559
	ARF6	Arf6	-0.00670705	-0.293364	0.0211621
	ARFGAP1	Arfgap1	0.0652806	-0.215076	0.143482
	ARFGAP3	Arfgap3	0.0302446	0.29665	0.353466
	ARFGEF1	Arfgef1	0.0509285	-0.0639844	0.00714601
	ARFGEF2	Arfgef2	-0.205312	-0.160383	0.0988788
	ARFIP2	Arfip2	-0.000694224	-0.329727	-0.0867828
	ARFRP1	Arfrp1	0.0883877	-0.0159607	-0.0603746
	ARG1	Arg1	-0.498925	-0.537213	0.0337798
	ARG2	Arg2	0.0172006	-1.50605	-1.78231
	ARHGAP1	Arhgap1	0.135258	-0.147357	-0.0347456
	ARHGAP10	Arhgap10	-0.0203222	0.11122	-0.0716313
	ARHGAP11A	Arhgap11a	0.114957	-0.650265	-0.44431
	ARHGAP12	Arhgap12	-0.171118	-0.0344019	-0.169684
	ARHGAP15	Arhgap15	0.440937	0.581649	-0.0267548
	ARHGAP17	Arhgap17	0.104927	0.139877	0.00771231
	ARHGAP18	Arhgap18	0.354306	-0.171398	0.037825
	ARHGAP19	Arhgap19	-0.0217982	-0.30562	-0.49702
	ARHGAP20	Arhgap20	0.0567416	-1.37309	-1.48994
	ARHGAP21	Arhgap21	0.154025	-0.361234	-0.388135
	ARHGAP22	Arhgap22	0.178968	0.339772	0.655896
	ARHGAP24	Arhgap24	-0.0657613	0.259596	0.191231
	ARHGAP25	Arhgap25	0.135858	0.452043	0.460925
	ARHGAP26	Arhgap26	0.04884	0.55514	0.350065
	ARHGAP27	Arhgap27	-0.0579203	0.0783007	0.289556
	ARHGAP4	Arhgap4	0.618574	0.456829	0.604107
	ARHGAP5	Arhgap5	-0.0469439	-0.30838	0.092108
	ARHGAP6	Arhgap6	0.0580804	0.584175	-0.0846665
	ARHGAP8	Arhgap8	0.09549	0.200737	-0.0430357
	ARHGAP9	Arhgap9	0.540164	0.621886	0.232787
	ARHGDIA	Arhgdia	0.075902	0.0913763	0.258458
	ARHGDIB	Arhgdib	0.551814	0.463886	0.397709
	ARHGEF1	Arhgef1	0.16921	-0.184681	-0.0127967
	ARHGEF10	Arhgef10	0.0456456	0.0103971	-0.361534
	ARHGEF11	Arhgef11	0.177631	-0.143367	0.0496775
	ARHGEF12	Arhgef12	-0.210715	-0.112842	0.0196934
	ARHGEF15	Arhgef15	-0.0168224	0.649058	0.435824
	ARHGEF16	Arhgef16	-0.247172	0.397928	0.0793683
	ARHGEF17	Arhgef17	0.2146	-0.218642	0.216634
	ARHGEF18	Arhgef18	0.0724516	0.29768	-0.143846
	ARHGEF19	Arhgef19	-0.0305249	-0.931953	-0.651655
	ARHGEF2	Arhgef2	0.154107	0.323282	0.496913
	ARHGEF3	Arhgef3	0.26262	-0.00635483	-0.255465
	ARHGEF4	Arhgef4	0.0506515	-0.374119	-0.0884186
	ARHGEF5	Arhgef5	-0.147669	0.17793	0.0325133
	ARHGEF7	Arhgef7	0.0760973	0.197695	0.400874
	ARHGEF9	Arhgef9	-0.0601327	0.73677	0.00678682
	ARID1A	Arid1a	0.0405518	-0.385214	-0.187095
	ARID1B	Arid1b	-0.0851271	-0.175234	-0.193677
	ARID3A	Arid3a	0.0687578	-1.0906	-0.19106
	ARID3B	Arid3b	-0.0934378	0.111385	-0.186728
	ARID4A	Arid4a	-0.0547336	-0.0237001	-0.196845
	ARID4B	Arid4b	-0.0318403	-0.167327	-0.257522
	ARID5A	Arid5a	0.329514	0.769776	0.835945
	ARIH1	Arih1	-0.156479	-0.022898	0.0416278
	ARIH2	Arih2	0.0441953	0.0418034	0.104968
	ARL1	Arl1	-0.0929751	-0.0441738	0.198189
	ARL2	Arl2	0.0691742	0.263921	0.243441
	ARL2BP	Arl2bp	0.152286	-0.367222	0.168057
	ARL3	Arl3	0.0457525	-0.220117	-0.288659
	ARL4A	Arl4a	-0.216094	0.194578	0.0295096
	ARL6IP4	Arl6ip4	0.0698794	-0.0423168	0.117098
	ARL6IP5	Arl6ip5	-0.0358723	0.782028	0.809229
	ARL6IP6	Arl6ip6	-0.240289	-0.317318	-0.268133
	ARMC1	Armc1	-0.0232971	-0.192946	0.209575
	ARMC5	Armc5	0.141737	-0.271736	0.0551055
	ARMC6	Armc6	0.0144506	-0.606989	0.308259
	ARMC7	Armc7	0.00711024	0.204433	0.281738
	ARMC8	Armc8	-0.160754	0.0560211	0.228712
	ARMCX1	Armcx1	-0.173951	-0.212937	-0.241351
	ARMCX2	Armcx2	0.146557	-0.449885	0.0500293
	ARMCX3	Armcx3	-0.0346574	0.243546	0.386226
	ARMCX5	Armcx5	-0.0814921	-0.0358075	-0.197712
	ARMCX6	Armcx6	0.0515102	0.643171	0.425611
	ARNT	Arnt	-7.57251e-05	0.0564923	-0.0569105
	ARNT2	Arnt2	-0.0517114	0.527972	0.258721
	ARNTL	Arntl	-0.156874	-0.20523	0.419909
	ARNTL2	Arntl2	0.25773	0.483053	0.190212
	ARPC1A	Arpc1a	0.109047	-0.113789	-0.203262
	ARPC1B	Arpc1b	0.812743	0.463114	0.437693
	ARPC2	Arpc2	0.0487202	0.0838218	0.233021
	ARPC3	Arpc3	0.244464	-0.024305	0.13464
	ARPC4	Arpc4	0.105533	0.0613934	0.367833
	ARPC5	Arpc5	0.149079	0.088947	0.251326
	ARPC5L	Arpc5l	0.0158726	-0.0391523	-0.0563056
	ARRB1	Arrb1	0.0109878	0.538614	0.399132
	ARRB2	Arrb2	0.252187	0.223083	0.44272
	ARRDC1	Arrdc1	-0.0454336	0.171094	0.101316
	ARRDC2	Arrdc2	0.0105204	0.00975914	-0.907523
	ARRDC3	Arrdc3	0.035735	0.49778	-0.591779
	ARRDC4	Arrdc4	-0.198865	-0.0224115	0.035919
	ARSA	Arsa	0.0863213	0.389143	0.221649
	ART3	Art3	-0.0570945	0.967183	0.504948
	ARTN	Artn	-0.149059	1.10376	1.05488
	ARV1	Arv1	0.0221143	-0.242476	-0.0679938
	ARVCF	Arvcf	0.00568778	0.0184248	-0.245396
	ASAH1	Asah1	0.0557374	0.246849	0.243674
	ASB13	Asb13	0.0797701	0.276527	0.00588972
	ASB16	Asb16	-0.0564034	1.19123	0.421959
	ASB2	Asb2	0.0881919	0.75288	0.673957
	ASB3	Asb3	-0.186907	-0.0781887	0.0790072
	ASB6	Asb6	-0.0551228	-0.270437	-0.0826292
	ASB7	Asb7	0.0106461	-0.279631	-0.262612
	ASB8	Asb8	-0.0504423	0.588435	0.357669
	ASCC1	Ascc1	0.0377238	-0.0864207	-0.278009
	ASCC2	Ascc2	-0.0556455	-0.347014	-0.105204
	ASCC3	Ascc3	0.108891	-0.303333	0.173755
	ASCL2	Ascl2	-0.235822	0.943437	0.359778
	ASF1A	Asf1a	0.0271137	-0.301475	-0.414786
	ASF1B	Asf1b	-0.0145115	-0.746722	-0.828586
	ASGR2	Asgr2	-0.0998315	0.0195382	-0.926847
	ASH1L	Ash1l	0.121618	0.108257	-0.0147349
	ASH2L	Ash2l	0.027245	-0.345387	-0.104736
	ASL	Asl	-0.00191595	-0.543593	0.229382
	ASNS	Asns	0.0682061	-0.236457	0.360928
	ASPA	Aspa	-0.102707	0.539566	-0.0711367
	ASPH	Asph	-0.165002	0.279308	0.182389
	ASPM	Aspm	-0.0483614	-1.39478	-0.917626
	ASPN	Aspn	1.90798	1.4837	1.17413
	ASPSCR1	Aspscr1	0.0122889	-0.306206	-0.0628053
	ASRGL1	Asrgl1	0.143317	0.106178	-0.0413463
	ASTN2	Astn2	0.210674	0.614042	-0.887412
	ASXL1	Asxl1	0.0573742	-0.233283	-0.0199572
	ASXL2	Asxl2	-0.0643617	-0.253322	-0.0792918
	ATAD1	Atad1	-0.166053	0.0787078	0.15718
	ATAD2	Atad2	0.0732095	-1.13755	-0.844852
	ATAD3A	Atad3a	-0.00310347	-0.480625	0.1588
	ATAD3B	Atad3a	0.112907	-0.480625	0.1588
	ATCAY	Atcay	-0.197227	1.52854	-0.020872
	ATE1	Ate1	0.0934076	0.23209	0.0483362
	ATF1	Atf1	0.0739531	-0.16172	0.0984371
	ATF2	Atf2	-0.0640226	-0.0725498	-0.174223
	ATF3	Atf3	0.559029	0.366127	-0.163759
	ATF4	Atf4	0.291754	-0.175797	0.0248834
	ATF5	Atf5	0.258049	-0.261424	-0.386847
	ATF6	Atf6	0.089716	-0.00620875	0.324334
	ATF7	Atf7	-0.0719551	0.136751	-0.105122
	ATF7IP	Atf7ip	-0.0309686	0.215502	-0.0752419
	ATIC	Atic	0.159483	-0.279275	0.0631783
	ATM	Atm	0.18095	0.212388	-0.237958
	ATOH8	Atoh8	-0.362375	-0.0721274	-0.0783189
	ATOX1	Atox1	0.0990167	-0.194458	-0.0925126
	ATP10A	Atp10a	0.239395	0.398913	0.463376
	ATP10B	Atp10b	-0.227025	-0.109765	-0.0123317
	ATP10D	Atp10d	-0.0904508	-0.205797	-0.240602
	ATP11C	Atp11c	0.052502	-0.194076	-0.330839
	ATP12A	Atp12a	-0.469649	-0.455383	-0.0716597
	ATP1A1	Atp1a1	-0.103659	-0.562991	0.146826
	ATP1A2	Atp1a2	-0.0836606	1.10444	0.573768
	ATP1A3	Atp1a3	-0.262992	1.7609	1.208
	ATP1A4	Atp1a4	-0.136667	2.51871	2.51018
	ATP1B1	Atp1b1	-0.599131	0.729648	0.559455
	ATP1B2	Atp1b2	-0.0281072	1.6814	1.57038
	ATP1B3	Atp1b3	-0.0351395	-0.0935278	0.232564
	ATP2A2	Atp2a2	0.00784393	-0.0772626	0.482526
	ATP2A3	Atp2a3	-0.456646	0.942758	0.377787
	ATP2B1	Atp2b1	0.0694435	0.0447485	0.320461
	ATP2B4	Atp2b4	0.0294547	0.31958	0.296143
	ATP2C1	Atp2c1	0.0818373	-0.21221	-0.0102899
	ATP6AP1	Atp6ap1	-0.00872363	0.100864	0.279738
	ATP6AP2	Atp6ap2	0.0599938	-0.145848	0.201384
	ATP6V0A1	Atp6v0a1	-0.0532539	0.0662156	0.0364924
	ATP6V0A2	Atp6v0a2	0.0844887	-0.199257	0.312736
	ATP6V0A4	Atp6v0a4	-0.85603	0.147413	0.210737
	ATP6V0B	Atp6v0b	0.00584868	0.0906202	0.130453
	ATP6V0C	Atp6v0c	-0.0447755	0.0971317	0.441389
	ATP6V0D1	Atp6v0d1	0.0602375	-0.0854697	0.0943052
	ATP6V1A	Atp6v1a	-0.0983049	-0.0421431	0.172186
	ATP6V1B1	Atp6v1b1	-0.554101	-1.71332	-3.10035
	ATP6V1B2	Atp6v1b2	0.0459864	-0.00341335	0.300994
	ATP6V1C1	Atp6v1c1	0.134226	-0.123857	0.211533
	ATP6V1C2	Atp6v1c2	-0.419934	0.0864777	-0.0414304
	ATP6V1D	Atp6v1d	0.0236318	-0.0131961	0.0747093
	ATP6V1E1	Atp6v1e1	0.00405473	0.0845131	0.0814949
	ATP6V1F	Atp6v1f	-0.0558043	0.129185	0.217193
	ATP6V1G1	Atp6v1g1	0.0254578	-0.21095	0.0903905
	ATP6V1G2	Atp6v1g2	-0.0905564	0.632704	-0.00922653
	ATP6V1H	Atp6v1h	-0.201105	-0.0395433	0.180668
	ATP7B	Atp7b	-0.0848653	-0.147064	-2.18139
	ATP8A2	Atp8a2	0.22758	-0.399293	-0.424468
	ATP8B2	Atp8b2	0.209908	0.157081	0.209063
	ATP8B3	Atp8b3	0.15646	-1.12764	-0.569901
	ATP9B	Atp9b	-0.0267889	-0.133961	0.105065
	ATPAF1	Atpaf1	-0.0924964	-0.16513	-0.13515
	ATPAF2	Atpaf2	-0.151409	-0.188015	-0.0926458
	ATR	Atr	0.0785282	-0.322261	-0.153238
	ATRN	Atrn	-0.000232325	-0.253941	-0.00668025
	ATRX	Atrx	-0.110383	-0.230847	-0.16146
	ATXN1	Atxn1	0.201841	0.258515	0.151607
	ATXN10	Atxn10	0.0974399	-0.0413529	0.119786
	ATXN2	Atxn2	-0.0226077	-0.0765876	0.0366642
	ATXN2L	Atxn2l	-0.0334935	-0.0886992	-0.153296
	ATXN3	Atxn3	-0.0209936	0.0072718	-0.0566612
	ATXN7	Atxn7	-0.12776	-0.0915825	-0.101702
	ATXN7L1	Atxn7l1	-0.022885	0.252788	-0.00890161
	ATXN7L2	Atxn7l2	-0.0242784	-0.282179	-0.354275
	ATXN7L3	Atxn7l3	-0.0740872	-0.245999	0.055228
	AUH	Auh	-0.13732	0.0786388	-0.355283
	AUP1	Aup1	0.0601643	0.137383	0.140076
	AURKB	Aurkb	0.188275	-1.83274	-1.14776
	AUTS2	Auts2	-0.115263	0.310777	0.193459
	AVEN	Aven	0.230644	-0.0357006	-0.15013
	AVIL	Avil	0.0487907	0.765899	-0.414402
	AVP	Avp	-0.12719	0.336937	-2.3994
	AVPI1	Avpi1	-0.0547675	-0.1431	0.337454
	AVPR2	Avpr2	0.0940687	0.261855	0.737181
	AXIN1	Axin1	0.0148474	-0.188395	-0.0698223
	AXIN2	Axin2	-0.0438295	-0.0275685	0.0595572
	AXL	Axl	-0.0148241	-0.0662675	-0.025577
	AZI2	Azi2	-0.193825	0.0117758	0.188165
	B2M	B2m	0.466473	0.75413	0.412416
	B3GALT4	B3galt4	0.0224071	0.497968	0.00806237
	B3GALT6	B3galt6	0.273364	-0.190325	0.162001
	B3GAT1	B3gat1	0.116228	0.896555	2.04475
	B3GAT3	B3gat3	-0.0683802	0.00546208	0.17397
	B3GNT3	B3gnt3	-0.00247735	0.696195	0.790609
	B3GNT5	B3gnt5	-0.110044	-0.534893	1.37592
	B3GNT6	B3gnt6	-0.0402589	2.34467	-1.84601
	B3GNT7	B3gnt7	0.361395	1.21347	2.09722
	B4GALT1	B4galt1	0.256082	0.035821	0.290746
	B4GALT2	B4galt2	0.142077	-0.270889	0.255245
	B4GALT3	B4galt3	-0.00433148	-0.2083	-0.242883
	B4GALT5	B4galt5	0.114498	0.904478	0.882787
	B4GALT7	B4galt7	0.0649983	0.131478	0.300035
	BAALC	Baalc	0.528972	-0.540165	-0.467485
	BACE1	Bace1	0.0407986	-0.173951	0.142675
	BACE2	Bace2	0.00802398	-0.362158	0.0898552
	BACH1	Bach1	-0.325987	0.341513	0.291651
	BACH2	Bach2	-0.0506183	-1.09521	-2.07344
	BAD	Bad	-0.0436665	-0.101789	0.137741
	BAG1	Bag1	-0.0333792	0.359908	0.380521
	BAG2	Bag2	0.545125	-0.399717	0.460681
	BAG3	Bag3	-0.00633215	0.287446	0.358153
	BAHD1	Bahd1	0.0690202	-0.179903	0.108077
	BAIAP2	Baiap2	-0.181375	0.275952	0.211915
	BAK1	Bak1	0.101914	0.219385	0.495428
	BAMBI	Bambi	-0.0677751	-3.01688	-1.61346
	BANF1	Banf1	0.0242769	-0.309116	-0.0330337
	BANP	Banp	-0.069209	-0.313574	-0.216856
	BAP1	Bap1	-0.10107	-0.161447	0.0686899
	BARD1	Bard1	0.0514087	-1.33432	-1.31705
	BARX2	Barx2	-0.22425	-1.03334	-0.84257
	BASP1	Basp1	0.693326	-1.11297	-0.153589
	BATF	Batf	0.418808	1.09091	1.02758
	BAX	Bax	0.353856	0.267383	0.573373
	BAZ1A	Baz1a	0.0184769	-0.773408	0.112544
	BAZ1B	Baz1b	0.139446	-0.232269	-0.166957
	BAZ2A	Baz2a	-0.0199539	-0.327242	-0.157496
	BAZ2B	Baz2b	-0.169244	-0.321614	-0.235781
	BBC3	Bbc3	0.181333	0.510542	0.282244
	BBOX1	Bbox1	-0.532067	0.368106	-0.281207
	BBS1	Bbs1	-0.234998	-0.199299	-0.567594
	BBS2	Bbs2	-0.134739	-0.206154	-0.68039
	BBS4	Bbs4	0.00595977	-0.0928278	-0.125055
	BBS5	Bbs5	-0.00451721	-0.211825	-0.234936
	BBS7	Bbs7	-0.179736	-0.207037	-0.534163
	BBX	Bbx	-0.170116	0.114547	-0.0420722
	BCAN	Bcan	-0.227637	1.49822	2.69775
	BCAP29	Bcap29	-0.315643	0.282257	0.150994
	BCAP31	Bcap31	-0.0580478	0.160862	0.113596
	BCAR1	Bcar1	0.186637	0.450638	0.398065
	BCAR3	Bcar3	-0.0889556	-0.53284	0.209116
	BCAS1	Bcas1	-0.0770612	-0.0542205	-0.289658
	BCAS2	Bcas2	0.10694	-0.207867	-0.0999728
	BCAS3	Bcas3	-0.247836	-0.013365	0.187772
	BCAT1	Bcat1	0.16865	0.827453	2.11206
	BCAT2	Bcat2	-0.376811	0.297866	0.112814
	BCCIP	Bccip	-0.00583494	-0.136826	0.0107194
	BCHE	Bche	0.00834841	0.372	-0.332469
	BCKDHA	Bckdha	-0.188506	0.234194	-0.126282
	BCKDHB	Bckdhb	-0.215788	0.0122681	-0.318344
	BCKDK	Bckdk	-0.0517732	0.316025	0.169975
	BCL10	Bcl10	-0.0663416	0.203795	0.139543
	BCL11A	Bcl11a	-0.17552	-0.749815	-0.909613
	BCL2	Bcl2	-0.160975	-0.219889	-0.509154
	BCL2A1	Bcl2a1a	0.306668	2.2229	2.18275
	BCL2L1	Bcl2l1	-0.128466	-0.0532811	-0.0141063
	BCL2L10	Bcl2l10	-0.161235	1.5703	1.29959
	BCL2L11	Bcl2l11	0.173421	0.522071	0.647766
	BCL2L12	Bcl2l12	0.114369	-0.263821	-0.350779
	BCL2L13	Bcl2l13	-0.124884	0.0717362	0.0564582
	BCL2L2	Bcl2l2	-0.109676	0.213434	0.119884
	BCL3	Bcl3	0.474875	0.451549	1.42224
	BCL6	Bcl6	-0.178268	0.418503	-0.200203
	BCL6B	Bcl6b	0.276748	0.292359	1.62667
	BCL7A	Bcl7a	-0.0623586	-0.621371	-0.571601
	BCL7B	Bcl7b	0.0999962	0.0396028	0.0150377
	BCL7C	Bcl7c	-0.0919229	-0.180732	0.0222991
	BCL9L	Bcl9l	-0.105685	-0.0717485	0.0262864
	BCLAF1	Bclaf1	-0.1203	-0.351898	-0.343628
	BCOR	Bcor	-0.0557261	-0.12217	0.090896
	BCORL1	Bcorl1	-0.0763982	-0.0356801	0.381639
	BCR	Bcr	-0.030831	-0.551136	-0.210542
	BCS1L	Bcs1l	-0.0135384	-0.00166083	-0.0469045
	BDKRB1	Bdkrb1	0.201125	1.09557	2.79767
	BDKRB2	Bdkrb2	0.175923	0.316287	0.480705
	BDP1	Bdp1	-0.180845	-0.257322	-0.0429736
	BECN1	Becn1	0.0331147	-0.0960726	0.118739
	BET1	Bet1	-0.0016367	-0.0566048	-0.0567199
	BET1L	Bet1l	0.0802908	-0.00118685	0.195807
	BEX1	Bex2	0.0742487	-2.66689	-1.28247
	BEX2	Bex1	-0.159355	2.16854	2.29664
	BFAR	Bfar	0.00322048	0.291853	0.047328
	BFSP1	Bfsp1	0.133424	0.169089	0.439838
	BGN	Bgn	0.186983	0.952223	1.59672
	BHLHB9	Bhlhb9	0.0142541	-0.596084	-0.594788
	BHMT2	Bhmt2	0.109664	0.672702	-0.351538
	BICD2	Bicd2	-0.369416	0.0380001	0.327839
	BID	Bid	0.301187	0.13219	0.00445894
	BIK	Bik	-0.170637	0.44909	0.52779
	BIN1	Bin1	-0.0532187	1.08992	0.694928
	BIN3	Bin3	0.142171	-0.00680141	0.0586118
	BIRC2	Birc2	-0.0628302	0.00310343	-0.170443
	BIRC3	Birc3	0.52884	0.392722	0.392256
	BIRC5	Birc5	0.0480238	-1.65122	-0.929113
	BIRC6	Birc6	-0.051509	-0.186377	0.0706405
	BIVM	Bivm	0.0274875	0.0419908	0.0703938
	BLCAP	Blcap	-0.0452107	0.00107731	-0.088969
	BLK	Blk	0.21216	0.0381601	0.604097
	BLM	Blm	0.0966424	-1.25355	-1.08788
	BLMH	Blmh	-0.0646334	-0.427241	-0.20254
	BLNK	Blnk	-0.118035	0.394004	0.444783
	BLOC1S1	Bloc1s1	-0.0945574	0.125496	0.097688
	BLOC1S2	Bloc1s2	0.0627408	-0.138136	-0.0953131
	BLVRA	Blvra	0.194958	0.139601	0.0967468
	BLVRB	Blvrb	-0.0747036	0.0953422	-0.250727
	BMF	Bmf	-0.0357779	0.172239	-0.0746568
	BMI1	Bmi1	0.095624	0.122115	-0.0954473
	BMP1	Bmp1	0.125192	-0.260936	0.166624
	BMP2	Bmp2	-0.107936	0.0384718	-0.00576866
	BMP2K	Bmp2k	0.161826	-0.532878	-0.0524501
	BMP4	Bmp4	-0.046136	-0.901593	-0.948044
	BMP5	Bmp5	0.119479	0.275386	0.591766
	BMP6	Bmp6	0.0397165	-0.321265	0.250067
	BMP7	Bmp7	-0.0971014	-0.48182	-0.354996
	BMP8A	Bmp8a	0.0288361	-5.06704	-4.31212
	BMPR1A	Bmpr1a	-0.0296544	-0.500099	-0.176439
	BMPR2	Bmpr2	-0.0702237	-0.150201	0.0279394
	BMX	Bmx	0.596834	0.459528	0.0777573
	BNC1	Bnc1	-0.170048	-1.73971	-1.15582
	BNC2	Bnc2	0.26275	-1.72005	-1.12293
	BNIP1	Bnip1	0.145178	-0.126911	-0.0139798
	BNIP2	Bnip2	-0.00048664	-0.00763429	0.264784
	BNIP3L	Bnip3l	-0.216458	-0.286984	-0.239213
	BNIPL	Bnipl	-0.345039	-0.133533	-0.138502
	BOC	Boc	-0.44918	0.270571	-0.143451
	BOK	Bok	-0.0412003	-0.285973	0.299997
	BOP1	Bop1	0.161592	-0.466057	0.0441744
	BPGM	Bpgm	0.201906	-0.44022	-0.00480291
	BPHL	Bphl	-0.159746	-0.0319337	-0.229977
	BPNT1	Bpnt1	-0.12602	-0.260266	-0.0118331
	BRAF	Braf	-0.084309	-0.940993	-0.441539
	BRAP	Brap	-0.0409408	-0.0457465	0.00694627
	BRCA1	Brca1	0.1253	-1.71038	-1.46249
	BRD1	Brd1	0.0813457	-0.179266	-0.0831167
	BRD2	Brd2	-0.0472861	0.00309496	0.011323
	BRD3	Brd3	-0.0200408	-0.300949	-0.253438
	BRD4	Brd4	-0.261717	-0.257862	-0.183477
	BRD7	Brd7	0.00612517	-0.0559671	-0.0169204
	BRD8	Brd8	-0.0247147	-0.315101	-0.457707
	BRD9	Brd9	0.141272	-0.0728938	-0.2194
	BRF1	Brf1	0.014488	0.0167532	-0.0352971
	BRF2	Brf2	0.0723471	0.0920125	0.397508
	BRI3	Bri3	0.17151	0.342938	0.163686
	BRI3BP	Bri3bp	-0.548154	-0.510871	0.0847052
	BRIP1	Brip1	0.167715	-0.813982	-0.807001
	BRMS1	Brms1	0.00335484	0.111355	0.129335
	BRMS1L	Brms1l	-0.0283245	-0.0704611	-0.0575349
	BRPF1	Brpf1	-0.0176376	-0.0669084	0.103759
	BRPF3	Brpf3	0.0349917	-0.0857298	-0.349594
	BSCL2	Bscl2	-0.0162966	0.314384	0.0225839
	BSG	Bsg	-0.0136258	0.12834	0.151743
	BSPRY	Bspry	-0.462323	-0.839736	-0.0962558
	BST1	Bst1	-0.09428	0.768427	0.56958
	BST2	Bst2	0.8194	1.21908	0.355963
	BTAF1	Btaf1	-0.214012	-0.833959	-0.082212
	BTBD1	Btbd1	0.147402	0.341348	0.321909
	BTBD11	Btbd11	-0.178092	-0.155617	0.01841
	BTBD2	Btbd2	-0.00816066	0.136927	-0.15741
	BTBD3	Btbd3	-0.0493958	-0.353211	-0.510636
	BTBD6	Btbd6	0.0486911	0.211898	-0.0587334
	BTBD7	Btbd7	-0.0407614	-0.188578	-0.00835171
	BTBD9	Btbd9	-0.101203	0.0948236	0.0802943
	BTC	Btc	-0.649207	0.477286	-0.289829
	BTD	Btd	-0.100907	0.0893989	-0.014347
	BTF3	Btf3	0.0257807	-0.220197	-0.0623267
	BTG1	Btg1	-0.120643	-0.0766642	-0.0116703
	BTG2	Btg2	-0.0308946	0.0869984	-0.150009
	BTG3	Btg3	0.0435039	-0.843072	-0.286026
	BTK	Btk	0.445653	0.98886	0.393132
	BTN2A2	Btn2a2	0.113937	-1.9091	0.0303668
	BTNL2	Btnl2	0.0612299	-0.140245	0.431241
	BTRC	Btrc	0.0160291	0.108652	0.149267
	BUB1	Bub1	0.258901	-2.09813	-1.34143
	BUB1B	Bub1b	0.18111	-1.55503	-1.08555
	BUB3	Bub3	-0.189184	-0.328205	-0.0904429
	BYSL	Bysl	0.138153	0.0504042	0.248376
	BZW1	Bzw1	0.095051	-0.501596	-0.12214
	BZW2	Bzw2	0.0704972	0.0232643	0.138597
	C10orf88	2310057M21Rik	-0.0471074	0.0437262	0.277734
	C10orf90	D7Ertd443e	-0.0494984	0.114517	-0.0459186
	C11orf1	1110032A03Rik	-0.181417	0.0921801	-0.151656
	C11orf24	1810055G02Rik	0.122127	0.0625991	0.401766
	C12orf10	Myg1	-0.0612463	-0.166983	-0.141763
	C12orf4	D6Wsu163e	0.157891	-0.0424634	0.154197
	C14orf119	1700123O20Rik	0.197091	-0.232234	-0.141015
	C14orf132	D430019H16Rik	-0.245969	-0.23026	-0.784757
	C14orf93	4931414P19Rik	-0.155042	-0.170905	-0.224911
	C18orf21	2700062C07Rik	-0.0746442	0.0699524	-0.170671
	C18orf25	8030462N17Rik	-0.00811795	-0.063459	0.182371
	C19orf12	1600014C10Rik	0.127253	0.635245	0.396113
	C19orf25	2310011J03Rik	0.0259791	-0.107901	0.116683
	C19orf33	2200002D01Rik	-0.0183832	-0.0854473	0.00600552
	C1D	C1d	0.214227	0.0016411	0.0871568
	C1GALT1	C1galt1	0.0776632	-0.0410828	-0.0113373
	C1QA	C1qa	0.341369	0.513763	0.126673
	C1QB	C1qb	0.463384	0.78553	0.263213
	C1QBP	C1qbp	0.179508	-0.296733	0.0679265
	C1QL1	C1ql1	0.0466418	1.43714	0.481597
	C1QTNF1	C1qtnf1	-0.0422008	-0.285518	-1.08764
	C1QTNF2	C1qtnf2	-0.289287	0.896007	0.466125
	C1QTNF3	C1qtnf3	0.635052	2.53304	3.01538
	C1QTNF4	C1qtnf4	-0.242598	0.0120854	0.360463
	C1QTNF6	C1qtnf6	0.83061	0.11159	0.689598
	C1QTNF7	C1qtnf7	-0.783577	-0.527886	-1.52627
	C1R	C1ra	0.4163	-0.022427	-0.509403
	C1RL	C1rl	0.159753	0.418865	0.0477691
	C1S	C1s1	0.527478	-0.196342	-0.538814
	C1orf21	1700025G04Rik	-0.283867	0.158122	0.0316962
	C1orf35	2310033P09Rik	-0.0473816	-0.225163	0.0985059
	C1orf43	4933434E20Rik	0.0257737	0.0240403	-0.0222515
	C2	C2	0.578542	0.819242	-0.0843222
	C20orf144	1700003F12Rik	-0.0628311	0.206005	-0.179072
	C21orf58	2610028H24Rik	-0.00445497	0.425846	-0.35261
	C21orf91	D16Ertd472e	-0.0262425	-0.356419	-0.406522
	C22orf15	Gm867	-0.124146	1.64112	1.36906
	C3	C3	0.809766	-0.0517024	-0.615347
	C3AR1	C3ar1	0.00262611	1.34505	1.0014
	C3orf14	3830406C13Rik	0.0627731	0.0220931	-0.0452543
	C4A	C4a	0.811939	0.27958	-0.154433
	C5	Hc	0.0960206	2.38126	2.65794
	C5orf15	9530068E07Rik	0.10025	0.251093	0.234374
	C6orf136	2310061I04Rik	-0.0401594	0.574369	0.0789509
	C6orf141	9130008F23Rik	0.0105782	-0.659213	-0.373565
	C6orf47	D17H6S53E	0.111917	0.226984	0.213618
	C6orf62	BC005537	0.267267	0.00634628	0.00921067
	C6orf89	BC004004	-0.0593729	0.110694	0.129934
	C7	C7	0.204699	-0.514665	1.59398
	C7orf25	AW209491	0.0919128	0.00382945	-0.0745955
	C7orf26	E130309D02Rik	0.0156648	-0.188059	-0.16584
	C7orf31	4921507P07Rik	-0.113522	-0.343254	0.475475
	C8A	C8a	-0.00747746	0.633717	0.0303668
	C8G	C8g	-0.00653775	1.16163	-0.296942
	C9orf116	1700007K13Rik	-0.0929817	-0.110029	-0.0375309
	C9orf16	1110008P14Rik	-0.251533	-0.314024	0.0990503
	C9orf24	1110017D15Rik	-0.568716	1.29809	0.116966
	C9orf40	D030056L22Rik	0.180167	-0.436936	-0.261368
	C9orf64	2210016F16Rik	0.147748	0.00330523	0.136416
	C9orf78	BC005624	-0.0364911	-0.0360341	0.0464655
	C9orf85	1110059E24Rik	0.00297723	-0.195204	-0.196746
	CA11	Car11	-0.123087	-0.677946	-0.680568
	CA12	Car12	-0.306455	-0.153313	0.196312
	CA13	Car13	-0.358537	-0.0583555	0.245481
	CA14	Car14	-0.101801	0.479181	-0.2445
	CA2	Car2	0.132279	-1.08376	0.503255
	CA5A	Car5a	0.0879658	2.67088	-2.8874
	CA5B	Car5b	-0.0457969	0.626437	0.147643
	CA6	Car6	-0.811771	-3.39005	-2.46685
	CA8	Car8	0.262284	-1.3591	-3.53184
	CA9	Car9	-0.102323	-0.0320051	0.1535
	CAB39	Cab39	-0.0801018	-0.174879	0.00590144
	CAB39L	Cab39l	-0.306128	0.134894	-0.120571
	CABIN1	Cabin1	-0.0729582	-0.204032	-0.0176648
	CABLES1	Cables1	-0.0377251	-0.218439	-0.580487
	CABLES2	Cables2	-0.0254173	-0.132443	-0.113036
	CABYR	Cabyr	0.350649	0.114997	-0.681153
	CACNA1B	Cacna1b	-0.109906	0.957541	0.828546
	CACNA1C	Cacna1c	0.174137	0.734164	0.576366
	CACNA1D	Cacna1d	-0.314827	0.592189	0.0600881
	CACNA1E	Cacna1e	-0.096675	0.648506	0.0499918
	CACNA1G	Cacna1g	-0.130004	-0.254408	-0.779137
	CACNA1H	Cacna1h	-0.382089	0.227842	0.779104
	CACNA1I	Cacna1i	0.00555428	-3.79982	-0.994317
	CACNA2D2	Cacna2d2	-0.131128	-0.273433	-0.488454
	CACNA2D3	Cacna2d3	0.162015	-1.32213	-0.883811
	CACNA2D4	Cacna2d4	0.139851	-0.20934	-2.41165
	CACNB1	Cacnb1	-0.115648	1.21322	0.942407
	CACNB2	Cacnb2	0.094308	0.912318	-0.0964027
	CACNB3	Cacnb3	-0.0378359	0.013352	-0.15497
	CACNG6	Cacng6	0.178544	1.2269	0.790098
	CACYBP	Cacybp	0.0408651	-0.155546	0.107781
	CAD	Cad	-0.0274158	-1.01713	-0.297279
	CADPS2	Cadps2	0.130264	0.371637	-0.594293
	CALCR	Calcr	0.401336	1.1982	0.992138
	CALD1	Cald1	0.178598	-0.284773	0.483128
	CALM1	Calm1	0.0630804	0.010768	0.217198
	CALM2	Calm2	0.138688	0.10717	-0.00851713
	CALM3	Calm3	0.0857877	-0.061014	-0.0397869
	CALML3	Calml3	-0.0901552	-0.327517	0.142099
	CALML4	Calml4	0.217987	-0.326428	-1.47716
	CALML5	Calm4	0.0678523	0.462919	0.20574
	CALR	Calr	0.23225	-0.213697	0.219862
	CALU	Calu	0.262754	0.0250072	0.33714
	CAMK1	Camk1	0.0594592	0.38447	0.119691
	CAMK1D	Camk1d	0.0789461	0.159949	0.0317784
	CAMK2D	Camk2d	0.0517186	0.387729	0.431152
	CAMK2G	Camk2g	-0.150425	0.163091	0.166315
	CAMKK1	Camkk1	-0.265264	0.280666	0.0570684
	CAMKK2	Camkk2	-0.00118327	0.184507	0.295902
	CAMLG	Caml	-0.0745988	-0.41669	-0.116531
	CAMSAP1	Camsap1	-0.124785	-0.0945149	0.0454572
	CAMTA1	Camta1	0.0909169	0.154303	0.238068
	CAMTA2	Camta2	0.00507834	0.221052	0.3518
	CANT1	Cant1	-0.136067	0.0755063	-0.100692
	CANX	Canx	0.0763745	-0.0203959	0.13852
	CAP1	Cap1	0.114122	0.0297409	0.277416
	CAP2	Cap2	-0.0125127	1.33035	1.00027
	CAPG	Capg	0.0838456	0.346948	0.672319
	CAPN1	Capn1	-0.0965518	0.156941	0.241236
	CAPN10	Capn10	0.00129393	-0.0845168	0.0404445
	CAPN12	Capn12	-0.168366	-1.01633	-0.395257
	CAPN2	Capn2	0.0479343	0.173011	0.451478
	CAPN3	Capn3	-0.149712	1.00322	0.788839
	CAPN6	Capn6	0.0421207	1.80099	2.29763
	CAPN7	Capn7	-0.064654	0.0313635	0.0140768
	CAPN9	Capn9	0.140863	0.512475	-0.5056
	CAPNS1	Capns1	0.0182787	0.297437	0.394427
	CAPNS2	Capns2	-0.0977467	0.0651706	-0.221308
	CAPZA1	Capza1	0.3372	0.0795825	0.313156
	CAPZA2	Capza2	0.176503	0.419876	0.371398
	CAPZB	Capzb	0.105035	0.125143	0.309713
	CARD10	Card10	-0.156557	0.312076	0.196084
	CARD14	Card14	-0.0545162	0.417335	0.619543
	CARD6	Card6	0.378827	0.177298	0.005656
	CARD9	Card9	0.238194	0.927626	0.547321
	CARF	Carf	-0.124925	-0.22669	-0.25599
	CARHSP1	Carhsp1	0.272479	0.0922811	-0.0859397
	CASC3	Casc3	0.109998	-0.223994	-0.138848
	CASK	Cask	-0.114569	-0.0658856	0.126086
	CASKIN1	Caskin1	-0.0128816	0.601212	-0.539358
	CASKIN2	Caskin2	-0.15235	0.0534333	-0.051646
	CASP1	Casp1	0.132238	0.213743	0.106114
	CASP14	Casp14	-0.0871613	-1.79758	-0.978857
	CASP2	Casp2	0.0619274	-0.568364	-0.379677
	CASP3	Casp3	0.0598458	-0.0776238	0.37317
	CASP4	Casp4	0.115614	0.867754	0.505617
	CASP6	Casp6	-0.0235551	-0.23285	-0.379997
	CASP7	Casp7	0.219109	0.115164	0.306252
	CASP8	Casp8	-0.201835	0.438528	0.211812
	CASP8AP2	Casp8ap2	-0.00970188	-0.365327	-0.326915
	CASP9	Casp9	0.153084	-0.0737994	-0.120843
	CAST	Cast	-0.229698	-0.00171756	0.342004
	CAT	Cat	-0.0577367	0.242982	-0.212815
	CATSPER2	Catsper2	-0.126402	0.333794	0.259342
	CAV1	Cav1	0.183682	0.380005	0.138404
	CAV2	Cav2	0.059186	0.311855	0.0997845
	CAV3	Cav3	0.115406	1.96354	1.97806
	CBFA2T2	Cbfa2t2	-0.0535642	-0.112494	-0.03603
	CBFA2T3	Cbfa2t3	0.139377	0.60169	0.693724
	CBFB	Cbfb	0.210128	-0.149534	0.0413619
	CBL	Cbl	-0.0170743	-0.0658934	0.139969
	CBLB	Cblb	-0.0286105	0.108969	-0.0426598
	CBLC	Cblc	-0.172052	0.0537249	0.262636
	CBLL1	Cbll1	0.158213	-0.304045	-0.229802
	CBR1	Cbr1	0.00662284	0.110604	-0.186983
	CBR3	Cbr3	-0.0879621	0.0292862	-0.150474
	CBR4	Cbr4	0.0159747	0.0829461	-0.081768
	CBS	Cbs	0.0150655	-1.54397	-0.927442
	CBWD1	Cbwd1	0.000365625	-0.429628	-0.242645
	CBX1	Cbx1	-0.253893	-0.380729	-0.244006
	CBX3	Cbx3	0.290022	-0.567559	-0.418668
	CBX4	Cbx4	-0.0203269	-0.16877	-0.11039
	CBX5	Cbx5	0.149731	-0.647423	-0.386541
	CBX6	Cbx6	0.175603	-0.429624	-0.549351
	CBX7	Cbx7	-0.188403	0.445329	-0.32543
	CBX8	Cbx8	0.106115	-0.502529	-0.260947
	CCAR1	Ccar1	0.0108717	-0.421725	-0.347176
	CCDC3	Ccdc3	0.10022	0.434696	0.19611
	CCDC6	Ccdc6	-0.0514071	0.147987	0.0661046
	CCDC8	Ccdc8	-0.15371	-0.680855	-0.390643
	CCDC9	Ccdc9	0.0474944	0.209342	0.0261463
	CCIN	Ccin	0.0234116	0.490893	3.17874
	CCL17	Ccl17	-0.335825	2.18496	4.75104
	CCL19	Ccl19	0.743385	-0.679049	-0.158763
	CCL2	Ccl2	1.01676	1.82995	2.10424
	CCL20	Ccl20	0.215232	0.219076	1.05195
	CCL21	Ccl21a	0.175001	0.326769	0.21792
	CCL24	Ccl24	-0.0157134	-0.712121	-0.260441
	CCL27	Ccl27a	-0.0246499	0.188651	0.402361
	CCL28	Ccl28	-0.174158	-0.286794	0.865247
	CCL4	Ccl4	0.689885	1.66783	3.13825
	CCL5	Ccl5	0.522317	1.20475	1.45462
	CCM2	Ccm2	0.273998	-0.161604	-0.074611
	CCNA2	Ccna2	0.163677	-1.55822	-1.05111
	CCNB1	Ccnb1	0.0342759	-1.93293	-1.27763
	CCNB2	Ccnb2	0.123485	-1.73907	-1.08078
	CCNC	Ccnc	-0.0140124	-0.257941	0.0289395
	CCND1	Ccnd1	-0.0942778	-0.502446	0.0994947
	CCND2	Ccnd2	0.2979	-0.493141	-0.329504
	CCND3	Ccnd3	0.106908	0.296137	0.209423
	CCNDBP1	Ccndbp1	-0.0921396	0.0764539	-0.0699286
	CCNE1	Ccne1	0.108718	-0.942274	-0.25559
	CCNE2	Ccne2	0.114093	-0.708951	-0.87108
	CCNF	Ccnf	-0.0785155	-1.37892	-0.901376
	CCNG1	Ccng1	-0.0945007	0.810722	0.59092
	CCNG2	Ccng2	-0.187813	-0.0753999	-0.238304
	CCNH	Ccnh	-0.0142753	-0.118559	0.0865816
	CCNI	Ccni	-0.181679	0.07233	-0.126201
	CCNJ	Ccnj	0.0197746	-0.665941	-0.115362
	CCNK	Ccnk	0.126943	0.0645209	-0.0632922
	CCNL1	Ccnl1	-0.0844219	-0.434803	-0.352422
	CCNL2	Ccnl2	-0.0106278	-0.270413	-0.298876
	CCNT2	Ccnt2	-0.0691697	-0.178125	-0.378326
	CCPG1	Ccpg1	0.0495942	0.128167	0.0713777
	CCR1	Ccr1	0.77474	0.394593	0.794981
	CCR10	Ccr10	-0.102029	-0.287259	0.0437733
	CCR2	Ccr2	0.634415	1.26655	0.955249
	CCR3	Ccr3	-0.154339	-0.250123	-0.569256
	CCR5	Ccr5	0.414634	1.66797	1.85285
	CCR6	Ccr6	0.00986021	-0.518414	0.347332
	CCR7	Ccr7	0.656778	1.96675	2.3713
	CCRL2	Ccrl2	0.35008	1.06063	0.346282
	CCS	Ccs	-0.0044863	0.0441566	-0.0566503
	CCT2	Cct2	0.166638	-0.391421	0.0227058
	CCT3	Cct3	0.0308686	-0.444992	0.178537
	CCT4	Cct4	0.00973861	-0.143266	-0.0270284
	CCT5	Cct5	0.2825	-0.308476	-0.142102
	CCT6A	Cct6a	0.132464	-0.436613	0.0102832
	CCT6B	Cct6b	-0.181985	1.67179	0.0204881
	CCT7	Cct7	0.0424042	-0.340114	-0.030917
	CCT8	Cct8	0.133063	-0.216423	0.158617
	CD109	Cd109	0.175497	0.567755	0.299269
	CD14	Cd14	0.393695	0.938384	1.54003
	CD151	Cd151	0.13613	0.143923	0.190178
	CD163	Cd163	0.609931	-1.04647	-2.48112
	CD164	Cd164	-0.105691	-0.0989152	-0.219335
	CD19	Cd19	0.235691	0.662731	1.56938
	CD1D	Cd1d1	0.636775	-0.267975	-1.1745
	CD2	Cd2	0.484043	1.34427	0.873901
	CD200	Cd200	0.330548	-0.0583205	-0.359581
	CD207	Cd207	-0.154488	0.446855	-0.0680078
	CD209	Cd209a	-0.13051	-0.250048	-0.232774
	CD24	Cd24a	-0.095751	-0.0383669	-0.0978972
	CD28	Cd28	0.707277	0.183057	0.0343524
	CD2AP	Cd2ap	-0.214239	-0.362715	-0.116073
	CD2BP2	Cd2bp2	0.293618	-0.225844	-0.0510384
	CD33	Cd33	0.496969	0.523737	0.0759272
	CD34	Cd34	-0.28302	-0.336463	-0.913287
	CD36	Cd36	0.0715748	0.174538	-0.0511443
	CD37	Cd37	0.278214	0.432068	0.0511964
	CD38	Cd38	0.792035	-0.124116	-0.351358
	CD3D	Cd3d	0.306535	0.971129	0.53949
	CD3E	Cd3e	-0.0778975	0.847674	0.291609
	CD3G	Cd3g	0.420823	0.777693	0.104457
	CD4	Cd4	0.00876941	1.29606	1.16372
	CD44	Cd44	-0.0148879	-0.0805776	0.96482
	CD47	Cd47	0.472329	0.365069	0.161825
	CD48	Cd48	0.467407	0.824479	0.244257
	CD53	Cd53	0.618805	1.04695	0.82153
	CD59	Cd59b	0.000946793	0.152874	0.17157
	CD6	Cd6	0.232811	1.87995	0.976196
	CD63	Cd63	0.378801	0.447773	0.665455
	CD68	Cd68	0.337795	0.700775	0.160272
	CD69	Cd69	0.552538	0.656889	0.3775
	CD74	Cd74	0.262644	0.66941	0.315124
	CD79A	Cd79a	-0.00614567	-0.129186	0.873751
	CD81	Cd81	0.0452314	0.321305	0.440637
	CD83	Cd83	0.232727	0.581687	0.793493
	CD86	Cd86	0.207141	0.682271	0.0298522
	CD8A	Cd8a	0.114793	0.316033	0.331414
	CD9	Cd9	-0.0226176	-0.163931	-0.0199685
	CD96	Cd96	0.359156	0.281863	0.151001
	CD99L2	Cd99l2	0.050931	-0.335521	-0.169363
	CDA	Cda	-0.176795	0.310402	1.04654
	CDADC1	Cdadc1	-0.107727	0.116678	-0.0509703
	CDAN1	Cdan1	-0.0850117	-0.263652	-0.226731
	CDC16	Cdc16	0.110344	-0.0441087	0.120209
	CDC20	Cdc20	0.170463	-1.66266	-0.824697
	CDC23	Cdc23	-0.0402507	-0.449636	-0.412231
	CDC25A	Cdc25a	-0.000820484	-0.626805	-0.349285
	CDC25B	Cdc25b	0.268566	-0.368846	-0.606366
	CDC25C	Cdc25c	0.139148	-1.92016	-1.40808
	CDC26	Cdc26	0.0285088	-0.0631602	-0.0944469
	CDC27	Cdc27	0.0841526	-0.319038	-0.0591667
	CDC34	Cdc34	-0.0102563	0.343694	0.397551
	CDC37	Cdc37	0.0937651	-0.0814306	0.163249
	CDC37L1	Cdc37l1	-0.150208	0.08597	0.26812
	CDC40	Cdc40	-0.00700218	-0.191498	-0.0518139
	CDC42	Cdc42	0.0132757	0.0500399	0.223594
	CDC42BPA	Cdc42bpa	0.00843041	0.00275312	-0.0906964
	CDC42BPB	Cdc42bpb	0.117654	-0.02252	0.242619
	CDC42EP1	Cdc42ep1	0.0820016	0.125216	0.17367
	CDC42EP2	Cdc42ep2	0.160859	-0.576745	0.049746
	CDC42EP3	Cdc42ep3	0.237924	-0.17477	-0.0211472
	CDC42EP4	Cdc42ep4	0.0308994	-0.13347	-0.202226
	CDC42SE1	Cdc42se1	0.216258	-0.208578	0.090424
	CDC42SE2	Cdc42se2	0.203815	0.218395	0.249189
	CDC5L	Cdc5l	0.0215747	-0.0987801	-0.0511674
	CDC6	Cdc6	0.285934	-1.26165	-0.939025
	CDC7	Cdc7	0.176179	-1.33024	-1.06486
	CDCA2	Cdca2	0.146417	-1.92675	-1.05623
	CDCA3	Cdca3	0.0297547	-1.81467	-1.23403
	CDCA4	Cdca4	0.000310741	-0.666463	-0.398916
	CDCA5	Cdca5	0.176087	-1.57188	-1.12516
	CDCA7	Cdca7	0.14526	-0.922184	-0.590961
	CDCA8	Cdca8	0.0148223	-1.62776	-0.978031
	CDCP1	Cdcp1	-0.0358494	-0.253293	0.0193497
	CDH1	Cdh1	-0.0522949	-0.0649026	0.0120132
	CDH11	Cdh11	0.796708	0.472474	0.535765
	CDH13	Cdh13	0.140983	0.794406	0.460326
	CDH15	Cdh15	0.102763	2.10869	2.49594
	CDH18	Cdh18	-0.286927	-1.20716	0.0864873
	CDH19	Cdh19	-0.0728114	0.90959	-0.0080033
	CDH2	Cdh2	0.141215	0.894691	0.668991
	CDH22	Cdh22	-0.621058	0.703217	0.537076
	CDH24	Cdh24	-0.150649	-1.6219	-1.26367
	CDH3	Cdh3	0.118348	-1.40581	-0.823694
	CDH4	Cdh4	-0.243087	0.0779601	-0.151608
	CDH5	Cdh5	-0.147935	0.870104	1.29281
	CDIPT	Cdipt	0.0106767	-0.0172025	0.294313
	CDK10	Cdk10	0.0794352	-0.0980461	-0.292646
	CDK2	Cdk2	0.192226	-0.945158	-0.632799
	CDK2AP1	Cdk2ap1	0.162142	-0.09876	-0.254593
	CDK4	Cdk4	0.0675166	-0.735334	-0.270802
	CDK5	Cdk5	-0.0260602	-0.083398	-0.000701348
	CDK5RAP1	Cdk5rap1	-0.0681652	0.146324	-0.358165
	CDK5RAP2	Cdk5rap2	-0.178801	-0.450775	-0.410759
	CDK5RAP3	Cdk5rap3	-0.0440775	0.0205232	-0.0208947
	CDK6	Cdk6	0.0150038	0.440788	0.660757
	CDK7	Cdk7	-0.0167297	-0.0976097	-0.0494378
	CDK8	Cdk8	0.00250238	-0.352641	-0.14742
	CDK9	Cdk9	-0.114396	-0.0534916	0.0829613
	CDKL3	Cdkl3	0.091771	0.0985781	0.0315211
	CDKL5	Cdkl5	-0.110006	-0.848244	-1.10248
	CDKN1A	Cdkn1a	0.0350941	0.406894	0.698505
	CDKN1B	Cdkn1b	-0.24635	-0.229548	-0.263955
	CDKN1C	Cdkn1c	-0.0632944	0.163091	1.19252
	CDKN2A	Cdkn2a	0.762347	3.84774	3.39863
	CDKN2B	Cdkn2b	-0.0211535	0.393018	1.06117
	CDKN2C	Cdkn2c	-0.00869361	-0.299294	-0.312518
	CDKN2D	Cdkn2d	0.0329486	-0.0478568	0.118679
	CDKN3	Cdkn3	0.18588	-1.20415	-0.723497
	CDO1	Cdo1	0.217986	0.63679	0.355238
	CDON	Cdon	0.0660266	0.198984	0.0185987
	CDR2	Cdr2	0.0571656	-0.100737	-0.129056
	CDS1	Cds1	-0.220711	0.0816533	0.072707
	CDS2	Cds2	0.293743	0.365295	0.216936
	CDSN	Cdsn	0.0904384	-0.094208	0.17581
	CDT1	Cdt1	0.0951522	-0.571122	-0.735873
	CDYL	Cdyl	0.0423773	-0.455126	-0.0433345
	CEACAM1	Ceacam1	-0.583569	0.561615	0.865471
	CEBPA	Cebpa	-0.205533	0.134649	-0.217682
	CEBPB	Cebpb	0.0110866	-0.0837012	0.105074
	CEBPD	Cebpd	0.111352	0.440336	-0.41471
	CEBPE	Cebpe	-0.114996	0.825362	0.860734
	CEBPG	Cebpg	0.0146845	-0.141358	-0.200351
	CEBPZ	Cebpz	-0.114758	-0.137793	-0.0710831
	CECR2	Cecr2	-0.174114	-0.0102149	-0.273346
	CELSR1	Celsr1	-0.225103	-0.429064	-0.213611
	CELSR2	Celsr2	-0.022183	-0.78088	-0.393499
	CELSR3	Celsr3	0.247289	0.998947	0.62266
	CENPA	Cenpa	0.107754	-1.54229	-1.07676
	CENPB	Cenpb	0.105286	0.221626	0.0906591
	CENPE	Cenpe	0.0593757	-1.86112	-1.04605
	CENPF	Cenpf	0.0335714	-1.83001	-1.35828
	CENPH	Cenph	-0.020763	-0.950055	-1.3197
	CENPJ	Cenpj	0.00611548	-0.416377	-0.200236
	CEPT1	Cept1	0.0152458	0.155413	0.100853
	CERK	Cerk	-0.146295	0.312761	0.295362
	CETN2	Cetn2	0.0903177	-0.331102	-0.202422
	CETN3	Cetn3	-0.0822018	-0.200539	-0.181456
	CFDP1	Cfdp1	0.0880858	-0.291343	-0.141685
	CFH	Cfh	-0.0948269	-0.370073	-0.679457
	CFL1	Cfl1	0.17836	-0.323642	0.215749
	CFL2	Cfl2	0.117104	0.747722	0.681216
	CFLAR	Cflar	-0.038768	0.156441	0.233859
	CFTR	Cftr	-0.765012	-0.941549	0.907002
	CGN	Cgn	-0.229041	0.445764	0.00437611
	CGNL1	Cgnl1	-0.124738	0.0732529	-0.199848
	CGREF1	Cgref1	0.513403	0.22016	1.1954
	CGRRF1	Cgrrf1	-0.0748392	0.185687	-0.0262882
	CH25H	Ch25h	0.72183	2.14697	1.00976
	CHAF1A	Chaf1a	-0.0148998	-0.889128	-0.743332
	CHAF1B	Chaf1b	0.0267543	-1.11349	-1.12516
	CHCHD1	Chchd1	0.0667998	0.0604289	0.273649
	CHCHD2	Chchd2	0.0827977	0.00144567	-0.0186946
	CHCHD3	Chchd3	0.0756127	0.115268	0.0665981
	CHCHD4	Chchd4	0.0291696	0.0172107	0.217296
	CHCHD5	Chchd5	-0.0433897	0.0298762	0.0250133
	CHCHD6	Chchd6	-0.185662	-0.527966	-0.2848
	CHD1	Chd1	0.0311315	-0.206841	-0.00636294
	CHD1L	Chd1l	0.0627214	0.176484	-0.0450925
	CHD3	Chd3	-0.0962176	-0.512631	-0.738503
	CHD4	Chd4	-0.0293649	-0.374226	0.0196284
	CHD6	Chd6	-0.108604	-0.19496	-0.225716
	CHD7	Chd7	-0.0448082	-0.047218	-0.11578
	CHD8	Chd8	-0.0427992	-0.16695	-0.0620112
	CHD9	Chd9	-0.15487	0.162364	0.0396136
	CHDH	Chdh	-0.202249	0.35137	-0.133171
	CHEK1	Chek1	0.359639	-1.22138	-0.829152
	CHEK2	Chek2	0.243556	-0.760288	-0.799524
	CHERP	Cherp	0.0600196	-0.387443	-0.131478
	CHFR	Chfr	0.124593	-0.338072	-0.12561
	CHGA	Chga	0.0385471	1.17025	1.67358
	CHGB	Chgb	0.202025	0.308047	1.93969
	CHI3L1	Chil1	-0.466006	-0.418218	1.31564
	CHIC2	Chic2	-0.0162022	-0.0598818	0.0178878
	CHKA	Chka	-0.121609	-0.188358	0.231437
	CHL1	Chl1	-0.0308857	0.705978	0.261259
	CHML	Chml	0.107816	-0.145089	-0.314442
	CHN1	Chn1	0.895642	0.756734	0.972846
	CHODL	Chodl	-0.0388739	0.0792879	-0.247438
	CHORDC1	Chordc1	0.0966115	-0.219644	-0.0832797
	CHPF	Chpf	0.0841894	0.710087	1.08433
	CHPT1	Chpt1	-0.286957	0.541208	-0.00239296
	CHRAC1	Chrac1	0.000495792	0.0445808	0.0437327
	CHRD	Chrd	0.213516	0.569361	0.323705
	CHRDL1	Chrdl1	-0.174845	-0.787976	-1.09411
	CHRM2	Chrm2	-0.456722	0.689924	-1.01576
	CHRM3	Chrm3	-0.37757	2.77745	-0.529474
	CHRNA5	Chrna5	0.357522	0.909047	-0.704073
	CHRNA7	Chrna7	-0.175344	1.58998	1.77323
	CHRNB1	Chrnb1	0.0338209	1.81288	1.88882
	CHRNB2	Chrnb2	-0.135219	-0.322736	-0.164278
	CHST11	Chst11	0.372281	-0.215458	0.0964602
	CHST12	Chst12	-0.0608119	-0.165922	0.105347
	CHST13	Chst13	0.0234808	0.266353	0.119873
	CHST2	Chst2	0.0552947	0.0123026	0.138227
	CHST3	Chst3	0.163278	0.291146	0.240775
	CHST5	Chst5	-0.0674585	-0.35119	-1.13401
	CHST6	Chst5	0.592223	-0.35119	-1.13401
	CHST7	Chst7	0.150494	-0.0186499	0.0568536
	CHST8	Chst8	0.0485482	-0.370277	-0.638343
	CHSY1	Chsy1	0.311362	0.103017	0.475863
	CHTF18	Chtf18	0.0301648	-1.58875	-0.902476
	CHUK	Chuk	0.000846808	-0.195142	-0.00191867
	CHURC1	Churc1	0.00231075	0.51966	-0.0471873
	CIAO1	Ciao1	0.126227	-0.0434828	0.0115777
	CIAPIN1	Ciapin1	-0.0688702	-0.527918	0.0190703
	CIB1	Cib1	0.0414044	-0.1913	0.209782
	CIB2	Cib2	-0.139379	0.109954	0.0115188
	CIC	Cic	-0.0378734	0.0869924	0.115422
	CIDEA	Cidea	-0.149682	0.339672	-0.473385
	CIDEB	Cideb	-0.00144867	-0.440693	-0.790579
	CIDEC	Cidec	-0.295341	0.32224	-0.439057
	CILP	Cilp	-0.577538	-0.245037	-0.975436
	CINP	Cinp	0.0908608	-0.245141	-0.0543372
	CIRBP	Cirbp	-0.041727	0.198392	0.102258
	CISH	Cish	-0.0598586	-0.508897	-0.239808
	CIT	Cit	0.0525905	-1.12671	-0.690652
	CITED2	Cited2	-0.262501	0.253086	-0.212024
	CITED4	Cited4	-0.0373346	-1.09611	-0.392428
	CIZ1	Ciz1	-0.0542832	0.01243	-0.125119
	CKAP2	Ckap2	0.0237608	-1.42222	-0.998893
	CKAP4	Ckap4	0.20526	-0.0367017	0.689716
	CKB	Ckb	-0.117298	-0.274163	0.294671
	CKLF	Cklf	0.192103	0.274163	0.214884
	CKMT2	Ckmt2	-0.335121	0.832429	0.108144
	CKS1B	Cks1b	0.0255674	-1.12268	-0.525682
	CKS2	Cks2	0.0562938	-1.26917	-0.875362
	CLASP1	Clasp1	0.00370481	-0.341024	0.0356763
	CLCA2	Clca2	0.0437255	0.711497	0.0742001
	CLCA4	Clca4a	-0.184263	1.42612	-0.333389
	CLCN2	Clcn2	-0.00908988	-0.0965679	-0.101605
	CLCN3	Clcn3	0.0213901	-0.167531	0.0186799
	CLCN6	Clcn6	-0.00575583	-0.0444769	-0.0788752
	CLCN7	Clcn7	-0.0691659	0.047065	0.108631
	CLDN1	Cldn1	-0.374152	-0.43962	-0.259126
	CLDN10	Cldn10	-0.861643	-1.60664	-0.408361
	CLDN11	Cldn11	-0.0112449	0.705883	-0.960169
	CLDN12	Cldn12	-0.204536	-0.634383	-0.342304
	CLDN14	Cldn14	0.276224	-2.68967	-1.01444
	CLDN23	Cldn23	-0.412521	0.41477	-0.0457309
	CLDN3	Cldn3	-0.354453	-0.55863	0.247801
	CLDN4	Cldn4	-0.247442	-0.841691	-0.128366
	CLDN5	Cldn5	0.152263	0.486713	0.364665
	CLDN6	Cldn6	0.212903	1.24487	0.992138
	CLDN7	Cldn7	-0.346625	-1.28186	-0.736854
	CLGN	Clgn	-0.00320955	1.12376	0.0395069
	CLIC1	Clic1	0.13712	0.163521	0.288202
	CLIC3	Clic3	-0.263615	0.145572	0.00256323
	CLIC4	Clic4	0.338155	0.0174839	0.490759
	CLIC5	Clic5	-0.028966	0.61737	0.505398
	CLIC6	Clic6	0.169494	-2.28596	-4.09576
	CLK1	Clk1	-0.350634	-0.0369934	-0.695461
	CLK2	Clk2	-0.0980253	-0.283989	-0.051159
	CLK3	Clk3	-0.198745	-0.476403	-0.124568
	CLK4	Clk4	-0.164463	0.0899662	-0.38116
	CLMN	Clmn	0.0932336	0.215853	-0.503995
	CLN3	Cln3	-0.066546	0.244782	-0.0612664
	CLN5	Cln5	-0.105469	0.0415426	0.250078
	CLN6	Cln6	0.114333	0.10537	-0.40134
	CLN8	Cln8	-0.314809	-0.111798	0.0215395
	CLNS1A	Clns1a	0.107692	-0.444827	-0.0641736
	CLOCK	Clock	-0.0546234	0.206255	0.282272
	CLPP	Clpp	-0.00646692	-0.230837	-0.0958973
	CLPTM1	Clptm1	-0.234898	0.0573333	0.155592
	CLPX	Clpx	-0.172522	0.0436062	0.0397179
	CLTA	Clta	0.145531	0.0853449	0.0883757
	CLTB	Cltb	-0.0879128	0.257793	0.123562
	CLTC	Cltc	0.0753331	-0.0456868	0.219527
	CLU	Clu	0.0261204	-0.238597	0.522068
	CLUAP1	Cluap1	-0.00766306	0.113936	-0.139711
	CLYBL	Clybl	-0.0792451	0.492713	0.10772
	CMA1	Cma1	0.193414	0.713849	0.17658
	CMAS	Cmas	-0.053537	-0.0125976	0.417305
	CMIP	Cmip	-0.0743827	0.233609	0.268839
	CMKLR1	Cmklr1	0.168557	0.345368	-0.330237
	CMYA5	Cmya5	-0.176386	1.03496	0.582997
	CNDP2	Cndp2	0.103582	0.110442	0.136845
	CNFN	Cnfn	0.0224432	-1.05287	-0.190265
	CNIH3	Cnih3	0.21612	0.637853	0.391679
	CNN1	Cnn1	0.203762	0.11651	0.0514412
	CNN2	Cnn2	0.144037	0.082605	0.539724
	CNN3	Cnn3	0.417939	-0.271341	0.326385
	CNNM3	Cnnm3	-0.101602	0.0885013	-0.127819
	CNNM4	Cnnm4	-0.106416	0.40201	0.331723
	CNOT10	Cnot10	0.0155863	-0.231501	-0.169343
	CNOT2	Cnot2	-0.0051064	-0.514132	-0.076244
	CNOT3	Cnot3	-0.0179263	-0.288314	-0.219827
	CNOT4	Cnot4	-0.103232	-0.130359	-0.141511
	CNOT6L	Cnot6l	-0.108713	-0.308857	-0.348735
	CNOT7	Cnot7	-0.0873383	-0.370583	-0.0797082
	CNOT8	Cnot8	-0.0857889	-0.0468693	-0.14755
	CNP	Cnp	0.17084	0.418373	-0.0913771
	CNTN1	Cntn1	-0.220147	0.125291	-0.406039
	CNTN2	Cntn2	-0.0688545	-0.39627	-0.777273
	CNTNAP1	Cntnap1	0.151275	-0.445162	-0.457649
	CNTNAP2	Cntnap2	0.178444	2.71026	1.32993
	CNTNAP3	Cntnap3	0.0107923	0.795913	-1.89826
	COBL	Cobl	-0.275636	0.428493	0.00913689
	COBLL1	Cobll1	-0.00888873	-0.628391	-0.107397
	COCH	Coch	-0.0313001	0.442141	-0.159706
	COG1	Cog1	-0.122092	0.0996539	0.164234
	COG2	Cog2	-0.0351167	0.199992	0.163577
	COG3	Cog3	-0.0881875	-0.182645	0.108226
	COG4	Cog4	-0.0317053	0.134007	0.164066
	COG5	Cog5	-0.0491533	-0.197291	0.0510331
	COG6	Cog6	-0.0919242	0.0282358	0.132268
	COG7	Cog7	-0.144903	0.0472895	-0.00894366
	COG8	Cog8	0.141042	0.141829	0.249656
	COIL	Coil	0.0241594	-0.293256	-0.0098932
	COL10A1	Col10a1	0.853784	0.895055	0.439149
	COL11A1	Col11a1	0.744899	-2.79139	-1.29368
	COL11A2	Col11a2	0.0555197	0.079268	-0.421117
	COL12A1	Col12a1	0.344469	0.65421	2.18119
	COL13A1	Col13a1	0.387138	-0.143073	-0.418878
	COL14A1	Col14a1	0.611144	-0.717497	-0.439054
	COL15A1	Col15a1	0.673443	-0.139466	0.600534
	COL16A1	Col16a1	0.318865	-0.170328	0.060391
	COL17A1	Col17a1	0.021831	0.610579	0.378192
	COL18A1	Col18a1	0.413368	0.190768	1.22408
	COL1A1	Col1a1	0.552618	0.294023	1.45317
	COL1A2	Col1a2	0.0819903	0.139342	1.01709
	COL23A1	Col23a1	-0.113083	0.281308	0.053566
	COL27A1	Col27a1	0.126032	0.59797	0.0472707
	COL3A1	Col3a1	0.208182	0.444393	1.00943
	COL4A1	Col4a1	0.769963	-0.438748	0.454275
	COL4A2	Col4a2	0.766614	-0.307053	0.578533
	COL4A5	Col4a5	-0.122027	-0.0835631	0.140495
	COL4A6	Col4a6	0.0731491	0.319573	-0.403284
	COL5A1	Col5a1	0.610647	0.625773	1.35096
	COL5A2	Col5a2	0.793618	0.723539	1.21104
	COL5A3	Col5a3	0.106493	0.3426	1.32688
	COL6A1	Col6a1	0.0141747	0.425355	0.686368
	COL6A2	Col6a2	0.0894824	0.43753	0.636244
	COL6A3	Col6a3	0.813788	0.30454	0.648269
	COL7A1	Col7a1	0.0630378	0.583837	0.101953
	COL8A1	Col8a1	0.695038	3.32732	3.96592
	COL8A2	Col8a2	0.404122	0.478328	0.806608
	COL9A2	Col9a2	-0.19297	1.95908	-1.46552
	COL9A3	Col9a3	-0.1662	-0.243092	0.318634
	COLEC11	Colec11	0.36062	1.16632	0.721884
	COLEC12	Colec12	0.444268	0.162291	-0.138334
	COMMD1	Commd1	0.0538968	-0.037439	0.0309044
	COMMD10	Commd10	0.182697	-0.073605	0.0986645
	COMMD2	Commd2	0.102646	-0.327285	0.125404
	COMMD3	Commd3	0.0200099	0.139175	0.126746
	COMMD4	Commd4	0.0629787	-0.0508744	0.14514
	COMMD5	Commd5	0.0420595	-0.0863366	0.39717
	COMMD6	Commd6	-0.163043	-0.167707	-0.129066
	COMMD7	Commd7	-0.000909118	0.040616	0.245406
	COMMD8	Commd8	-0.0921534	0.177118	0.187775
	COMMD9	Commd9	-0.0248567	0.150268	0.170096
	COMP	Comp	1.43017	0.408681	0.444778
	COMT	Comt	0.105436	0.18288	-0.0350657
	COMTD1	Comtd1	0.0441057	0.214431	0.170877
	COP1	Cop1	-0.0453807	-0.0645768	0.0452415
	COPA	Copa	0.0918669	-0.103097	0.116248
	COPB2	Copb2	0.0933826	-0.0150802	0.320888
	COPE	Cope	0.0224075	-0.106565	0.0929645
	COPG2	Copg2	-0.0380915	-0.168015	0.0989454
	COPS2	Cops2	-0.0479897	0.0117866	0.0586816
	COPS3	Cops3	0.00702092	-0.0848259	0.0794459
	COPS4	Cops4	0.0292714	0.00874492	0.253668
	COPS5	Cops5	0.157827	-0.00379815	0.113932
	COPS6	Cops6	0.114176	-0.0017371	0.198661
	COPS7A	Cops7a	0.0512765	-0.0157048	-0.0656114
	COPS7B	Cops7b	0.0709929	-0.304588	-0.190885
	COPS8	Cops8	0.275027	0.128202	0.126954
	COPZ1	Copz1	0.0765684	-0.208876	0.0595131
	COPZ2	Copz2	0.203081	0.201923	0.20175
	COQ3	Coq3	-0.13293	-0.0889122	-0.408159
	COQ4	Coq4	-0.0610117	-0.318601	-0.203167
	COQ6	Coq6	0.013588	0.0299662	-0.125141
	COQ7	Coq7	0.0665407	0.0882772	0.0465917
	CORO1A	Coro1a	0.396208	0.925099	0.734441
	CORO1B	Coro1b	0.0488581	0.0761753	0.132857
	CORO1C	Coro1c	0.0717224	-0.0986002	0.339403
	CORO2A	Coro2a	-0.0217382	1.03992	1.05374
	CORO2B	Coro2b	-0.0343188	-0.477052	-0.870843
	CORO6	Coro6	0.00168557	1.26419	0.701109
	CORO7	Coro7	0.191529	0.0953437	-0.0587289
	CORT	Cort	0.0909657	1.3691	0.0307195
	COTL1	Cotl1	0.844907	1.01919	0.689303
	COX10	Cox10	0.0988037	-0.143902	0.0201106
	COX11	Cox11	-0.0462027	-0.0676464	-0.0779107
	COX15	Cox15	-0.109837	0.328114	0.238451
	COX17	Cox17	-0.1335	0.180514	0.0372567
	COX4I1	Cox4i1	0.0201416	0.241278	0.144407
	COX4I2	Cox4i2	0.169483	-0.292086	0.491334
	COX5A	Cox5a	-0.130788	0.160032	0.288271
	COX5B	Cox5b	-0.13123	0.277356	0.103
	COX6A1	Cox6a1	-0.0446994	-0.265348	-0.0358594
	COX6A2	Cox6a2	-0.0453454	0.908215	0.238279
	COX6B1	Cox6b1	-0.15684	0.179567	0.178796
	COX6B2	Cox6b2	-0.00488932	-0.40664	-1.18792
	COX6C	Cox6c	-0.137651	0.2339	0.0960135
	COX7A1	Cox7a1	-0.0293368	0.860514	0.351056
	COX7A2	Cox7a2	-0.00366451	0.0326474	-0.0641311
	COX7A2L	Cox7a2l	-0.00617002	0.0650398	0.0367851
	COX7B	Cox7b	-0.128655	0.254506	-0.0557333
	COX7C	Cox7c	-0.102419	0.223219	0.00887469
	COX8A	Cox8a	-0.118361	-0.194316	-0.161416
	CP	Cp	0.0414363	0.44399	0.33914
	CPA3	Cpa3	0.126736	0.733811	-0.170739
	CPA4	Cpa4	-0.262072	0.105235	-0.170719
	CPB2	Cpb2	0.243079	1.58998	-1.85527
	CPD	Cpd	0.00942316	0.303421	0.431489
	CPE	Cpe	-0.327023	0.656601	0.217737
	CPEB1	Cpeb1	-0.295776	0.464622	0.103869
	CPEB2	Cpeb2	-0.0562526	-0.328996	0.0207084
	CPEB3	Cpeb3	-0.444238	0.61426	-0.050679
	CPEB4	Cpeb4	-0.251449	0.0805999	0.281988
	CPLX2	Cplx2	-0.0736788	-0.537198	-0.0737073
	CPM	Cpm	-0.318339	-3.4659	-1.77114
	CPN1	Cpn1	0.163111	0.41127	0.693744
	CPNE2	Cpne2	0.0908121	0.641461	0.504627
	CPNE3	Cpne3	0.0412755	-0.104025	-0.0367535
	CPNE5	Cpne5	0.0661657	-0.507734	-0.747485
	CPNE7	Cpne7	0.152843	-0.688278	-0.0754894
	CPNE8	Cpne8	0.0641941	-0.278145	-0.0627473
	CPOX	Cpox	-0.0857205	-0.0344335	0.154212
	CPS1	Cps1	0.156234	-6.70278	-7.08817
	CPSF1	Cpsf1	0.0948921	-0.186064	-0.0423538
	CPSF2	Cpsf2	0.118509	-0.343763	0.240322
	CPSF3	Cpsf3	-0.0355007	-0.0651921	-0.16739
	CPSF4	Cpsf4	0.0784592	-0.412802	-0.146211
	CPSF6	Cpsf6	-0.0276135	-0.465833	-0.377784
	CPT1A	Cpt1a	0.210436	-0.0901536	-0.393987
	CPT1B	Cpt1b	0.00447374	0.832717	0.450573
	CPT1C	Cpt1c	0.0349884	0.32223	0.05739
	CPT2	Cpt2	-0.20537	0.0154672	-0.140102
	CPVL	Cpvl	0.345655	0.218659	-0.855277
	CPXM2	Cpxm2	0.597996	-0.274796	0.137023
	CR2	Cr2	0.12473	0.98513	-1.77314
	CRABP1	Crabp1	-0.284025	1.3198	1.42628
	CRABP2	Crabp2	-0.194937	0.0712338	0.351759
	CRADD	Cradd	0.0763739	0.166989	-0.34792
	CRAT	Crat	-0.532082	0.453339	-0.0602426
	CRB3	Crb3	0.00112454	-0.441071	-0.0897757
	CRBN	Crbn	-0.149326	0.16553	-0.037006
	CREB1	Creb1	-0.0530468	-0.344464	-0.207337
	CREB3	Creb3	0.070625	0.248036	0.280195
	CREB3L1	Creb3l1	-0.0999015	-0.200017	0.357444
	CREB3L2	Creb3l2	0.0163398	0.158628	0.0945102
	CREB3L4	Creb3l4	-0.245346	-0.437532	-0.382134
	CREB5	Creb5	0.13641	-1.31936	-1.02607
	CREBBP	Crebbp	-0.0432006	-0.085194	-0.252876
	CREBL2	Crebl2	-0.00254151	0.0351172	-0.241698
	CREG1	Creg1	-0.252651	0.371191	0.252791
	CRELD1	Creld1	-0.0188717	0.55992	0.406316
	CREM	Crem	0.218599	0.405701	0.59285
	CRHR1	Crhr1	-0.0190326	-7.41054	-5.63563
	CRHR2	Crhr2	-0.0627029	1.21871	0.720699
	CRIM1	Crim1	0.137955	0.0558269	0.0308922
	CRIP1	Crip1	-0.0760524	0.685128	0.9294
	CRIP2	Crip2	0.0772967	0.13973	0.191773
	CRIPT	Cript	-0.0651896	-0.0987859	0.126178
	CRK	Crk	-0.0500539	-0.0622501	0.0967536
	CRKL	Crkl	0.041401	-0.0411618	0.0448661
	CRLF1	Crlf1	0.432543	0.000630834	0.0232398
	CRLF3	Crlf3	-0.104667	-0.37861	-0.163709
	CRNKL1	Crnkl1	-0.066835	-0.267649	0.0163366
	CROCC	Crocc	-0.1466	-0.217196	-0.401383
	CROT	Crot	-0.0771319	-0.764092	-0.556925
	CRTAC1	Crtac1	-0.157729	-0.796008	-0.255694
	CRTAP	Crtap	-0.0281735	-0.0228797	0.246902
	CRY1	Cry1	0.149661	-0.816259	-0.351348
	CRY2	Cry2	-0.0403593	0.432713	-0.400711
	CRYAB	Cryab	-0.0848822	1.04781	0.596449
	CRYBB3	Crybb3	-0.0173849	0.615642	0.115795
	CRYGS	Crygs	-0.224887	-0.165858	0.992138
	CRYL1	Cryl1	-0.0368778	-0.623838	-0.398574
	CRYM	Crym	-0.128585	-4.59879	-2.95655
	CRYZ	Cryz	-0.0198934	0.275504	-0.1671
	CRYZL1	Cryzl1	-0.0235171	-0.0887547	0.0422644
	CS	Cs	-0.132586	0.174743	0.144835
	CSAD	Csad	-0.0370642	-0.137632	-0.259884
	CSE1L	Cse1l	-0.0308728	-0.355414	-0.136645
	CSF1R	Csf1r	0.106868	0.457781	0.154172
	CSF2RA	Csf2ra	0.3244	0.894558	0.441434
	CSK	Csk	0.203602	0.0932667	0.211717
	CSNK1A1	Csnk1a1	0.128194	-0.215886	0.114486
	CSNK1D	Csnk1d	0.0400123	-0.228292	-0.130329
	CSNK1E	Csnk1e	-0.0165263	-0.494076	-0.417913
	CSNK1G2	Csnk1g2	-0.00389076	-0.078476	0.0164178
	CSNK1G3	Csnk1g3	0.0399941	-0.502532	-0.0410952
	CSNK2A1	Csnk2a1	0.0414556	0.0563328	0.0380101
	CSNK2A2	Csnk2a2	-0.161738	0.207185	-0.0744667
	CSNK2B	Csnk2b	-0.0752195	0.00723143	0.0662479
	CSPG4	Cspg4	0.154459	-0.205681	0.135412
	CSRP1	Csrp1	0.0786492	-0.53067	0.0710166
	CSRP2	Csrp2	0.265851	0.371658	0.198441
	CST3	Cst3	0.128171	0.527517	0.259838
	CST6	Cst6	0.139113	0.10627	0.289829
	CSTA	Csta1	-0.0581704	0.0458762	-0.286595
	CSTB	Cstb	-0.214597	-0.233159	0.196987
	CSTF1	Cstf1	0.0813341	-0.362103	-0.0937334
	CSTF2	Cstf2	-0.00972221	-0.667038	-0.237423
	CSTF2T	Cstf2t	0.0243636	0.130509	0.214978
	CSTF3	Cstf3	0.11564	-0.553103	-0.241339
	CTBP2	Ctbp2	0.0299389	-0.814003	-0.214694
	CTBS	Ctbs	-0.0437841	0.367477	0.0559441
	CTCF	Ctcf	-0.0854752	-0.421377	-0.204672
	CTCFL	Ctcfl	0.145477	-0.161425	-0.20884
	CTDP1	Ctdp1	0.0178788	-0.3799	0.240016
	CTDSP1	Ctdsp1	0.12749	0.0577509	-0.0220385
	CTDSP2	Ctdsp2	0.076161	0.132628	-0.102273
	CTH	Cth	-0.139896	-1.81136	-0.939167
	CTHRC1	Cthrc1	0.619352	3.30968	3.62677
	CTNNA1	Ctnna1	-0.0750968	-0.208626	0.0389211
	CTNNAL1	Ctnnal1	0.00992132	0.377551	0.165619
	CTNNB1	Ctnnb1	0.344239	-0.676425	-0.279043
	CTNNBIP1	Ctnnbip1	-0.132931	0.0114102	-0.267057
	CTNNBL1	Ctnnbl1	0.0789967	-0.270777	-0.147607
	CTNND1	Ctnnd1	-0.214998	-0.352573	-0.00747612
	CTNND2	Ctnnd2	-0.0873036	0.150492	0.196743
	CTNS	Ctns	-0.038968	-0.872286	-0.367907
	CTPS2	Ctps2	-0.0105364	0.0476614	-0.0532319
	CTRL	Ctrl	-0.13741	-0.632676	-0.297664
	CTSB	Ctsb	0.421904	0.00273413	0.162371
	CTSC	Ctsc	0.534233	-0.0103966	0.105074
	CTSD	Ctsd	-0.0593371	0.0396872	0.247608
	CTSF	Ctsf	-0.257122	-0.256085	-0.275495
	CTSG	Ctsg	0.0760058	1.07935	0.846705
	CTSH	Ctsh	0.0765045	0.0960187	-0.0167247
	CTSK	Ctsk	0.0922661	0.889966	1.14686
	CTSS	Ctss	0.516295	1.50809	1.31624
	CTSZ	Ctsz	0.466711	0.561158	0.62926
	CTTN	Cttn	0.363195	0.0178934	0.350372
	CTTNBP2	Cttnbp2	-0.190481	-0.21642	-0.559038
	CTXN1	Ctxn1	-0.0747325	-0.554608	-0.317276
	CUEDC1	Cuedc1	0.0418145	0.464767	-0.0796964
	CUEDC2	Cuedc2	-0.0245467	0.221851	0.0294881
	CUL1	Cul1	-0.0663828	-0.0259178	0.204892
	CUL2	Cul2	-0.095628	-0.0740505	0.329132
	CUL3	Cul3	-0.145978	0.17154	-0.0353495
	CUL4B	Cul4b	-0.0377704	-0.170386	-0.164966
	CUL5	Cul5	-0.207111	0.0238551	0.10537
	CUL7	Cul7	-0.0303285	-0.0212223	0.237962
	CUTC	Cutc	0.0973594	0.293187	0.221861
	CUZD1	Cuzd1	-0.149594	0.0661281	0.773973
	CWF19L1	Cwf19l1	0.0560403	-0.361413	-0.0798667
	CWF19L2	Cwf19l2	-0.112997	0.240321	-0.0447211
	CX3CL1	Cx3cl1	0.151553	0.265645	0.122933
	CX3CR1	Cx3cr1	0.503508	2.05523	3.04481
	CXADR	Cxadr	-0.0388787	-0.00816585	0.0455719
	CXCL12	Cxcl12	-0.199162	-0.0918073	0.366671
	CXCL14	Cxcl14	0.187605	-1.17185	0.0763527
	CXCL16	Cxcl16	0.11974	0.801116	1.03127
	CXCL2	Cxcl1	0.6418	3.22163	4.02799
	CXCL3	Cxcl2	0.289603	4.68335	5.63218
	CXCL9	Cxcl9	1.05908	0.967592	0.639908
	CXCR3	Cxcr3	0.308927	0.356203	-0.469747
	CXXC1	Cxxc1	0.0864891	-0.148417	-0.242585
	CXXC4	Cxxc4	-0.404491	-1.6196	-4.12059
	CXXC5	Cxxc5	0.00209116	-0.378073	-0.0174982
	CXorf38	1810030O07Rik	-0.0293226	0.0117003	-0.027501
	CYB561D1	Cyb561d1	-0.135187	-0.0861056	0.0155734
	CYB561D2	Cyb561d2	0.141656	-0.101313	0.198949
	CYB5R2	Cyb5r2	-0.208372	0.166429	-0.30124
	CYBA	Cyba	0.284491	1.02377	0.830726
	CYBB	Cybb	0.545099	1.50527	1.2118
	CYBRD1	Cybrd1	-0.444407	-2.67038	-1.76861
	CYC1	Cyc1	-0.121346	0.258497	0.252943
	CYCS	Cycs	0.081291	0.353579	0.274421
	CYFIP1	Cyfip1	0.0685618	0.0306995	0.302973
	CYFIP2	Cyfip2	0.148682	-0.505615	0.126138
	CYHR1	Cyhr1	-0.0135313	-0.181729	-0.0599966
	CYLD	Cyld	0.184561	0.378946	0.132261
	CYP1B1	Cyp1b1	0.057658	-0.146098	0.24414
	CYP20A1	Cyp20a1	0.0332073	-0.0530156	0.205037
	CYP24A1	Cyp24a1	0.339404	-4.74096	-2.486
	CYP26A1	Cyp26a1	0.57746	-2.01971	-1.4147
	CYP26B1	Cyp26b1	-0.148099	0.117894	-0.367088
	CYP27A1	Cyp27a1	-0.205306	0.458453	-0.437846
	CYP2B6	Cyp2b10	-0.00811532	0.546298	0.297614
	CYP2E1	Cyp2e1	-0.28577	1.93231	0.912091
	CYP2J2	Cyp2j6	-0.350846	0.710595	-0.0105431
	CYP2R1	Cyp2r1	-0.277787	0.326931	0.391286
	CYP2S1	Cyp2s1	-0.0580636	-1.06876	-0.805571
	CYP2U1	Cyp2u1	0.0210304	0.830615	0.542112
	CYP2W1	Cyp2w1	-0.306141	0.764663	0.366817
	CYP39A1	Cyp39a1	-0.116466	-0.0667358	-0.620476
	CYP3A7	Cyp3a13	-0.25318	1.09289	0.145179
	CYP4B1	Cyp4b1	-0.464857	0.561953	-0.268539
	CYP4F12	Cyp4f14	-0.391911	1.24487	0.0303668
	CYP4F2	Cyp4f18	-0.549148	1.26875	0.889816
	CYP4V2	Cyp4v3	-0.127489	0.63274	-0.0266075
	CYP4X1	Cyp4x1	-0.197518	1.31881	-0.263907
	CYP51A1	Cyp51	0.0112156	-0.23654	0.439869
	CYP7B1	Cyp7b1	0.0675414	0.681865	0.482866
	CYYR1	Cyyr1	0.285108	0.781497	-0.062765
	DAAM1	Daam1	-0.204854	-0.206679	0.00355698
	DAAM2	Daam2	0.14531	0.49639	0.255658
	DAB2	Dab2	0.504392	0.108366	-0.20339
	DAB2IP	Dab2ip	-0.162609	0.147631	0.0493259
	DACH1	Dach1	-0.10553	-0.714343	-0.685083
	DACT1	Dact1	0.414465	0.0486957	-0.304137
	DACT2	Dact2	-0.268389	-0.774248	0.111711
	DAD1	Dad1	0.0268772	-0.054094	0.141161
	DAG1	Dag1	-0.0699437	0.0969549	0.375709
	DAP	Dap	0.172789	0.305636	0.23415
	DAP3	Dap3	-0.0516819	-0.0133729	-0.157139
	DAPK1	Dapk1	0.170687	-0.325864	-0.407383
	DAPK2	Dapk2	-0.072082	0.23996	0.356412
	DAPK3	Dapk3	-0.0342201	0.0255559	0.2413
	DAPP1	Dapp1	-0.0893174	0.519953	0.0224172
	DAXX	Daxx	-0.048124	0.0613252	-0.0693857
	DAZAP1	Dazap1	0.0449794	-0.538268	-0.291546
	DAZAP2	Dazap2	0.135113	0.099565	0.155735
	DBI	Dbi	-0.0140714	-0.477274	-0.240383
	DBN1	Dbn1	-0.233965	-0.83922	-0.055164
	DBNL	Dbnl	0.0583084	0.180969	0.189752
	DBP	Dbp	-0.116512	1.21113	-0.640537
	DBR1	Dbr1	-0.0240332	-0.1141	-0.291986
	DBT	Dbt	-0.276256	-0.106488	-0.118045
	DCBLD2	Dcbld2	0.343743	-0.0671221	0.144666
	DCDC2	Dcdc2a	0.165741	-3.1791	0.0998322
	DCHS1	Dchs1	0.0777898	0.460845	0.87604
	DCK	Dck	-0.113898	-0.231242	0.010124
	DCLRE1A	Dclre1a	-0.0171643	-0.095855	0.194784
	DCLRE1B	Dclre1b	0.143871	-0.0964049	-0.0145991
	DCLRE1C	Dclre1c	-0.0139819	-0.151089	-0.427415
	DCN	Dcn	-0.31531	-0.279833	-0.825712
	DCP1B	Dcp1b	0.0539871	-0.223091	-0.645644
	DCP2	Dcp2	0.199665	-0.337923	-0.106279
	DCPS	Dcps	0.20629	-0.195436	-0.180118
	DCT	Dct	-0.273575	-3.01402	-1.97709
	DCTN1	Dctn1	-0.0548422	0.0646956	0.174212
	DCTN2	Dctn2	-0.00696211	0.116284	0.0887136
	DCTN3	Dctn3	-0.219633	-0.0959338	0.0121103
	DCTN4	Dctn4	-0.0781198	-0.0740767	0.106905
	DCTN6	Dctn6	-0.00148312	0.0476741	-0.061225
	DCXR	Dcxr	-0.218755	0.297391	0.311761
	DDAH1	Ddah1	0.0949439	0.956286	1.69918
	DDAH2	Ddah2	-0.248478	-0.316522	-0.442283
	DDB1	Ddb1	-0.052402	-0.0619283	0.196238
	DDB2	Ddb2	0.116884	0.359868	0.174755
	DDC	Ddc	-0.873324	1.45821	1.91601
	DDHD1	Ddhd1	-0.114974	-0.136456	-0.0713187
	DDHD2	Ddhd2	0.18001	0.0941323	-0.131404
	DDIT3	Ddit3	0.0936483	0.429912	0.344166
	DDIT4	Ddit4	0.12757	0.0581644	-0.579442
	DDIT4L	Ddit4l	-0.308563	0.374046	0.276978
	DDOST	Ddost	0.141592	-0.112413	-0.017753
	DDR1	Ddr1	-0.0838891	-0.00650356	0.00114875
	DDR2	Ddr2	-0.201598	-0.232655	-0.315703
	DDT	Ddt	-0.00425611	0.144072	0.0233458
	DDX1	Ddx1	-0.026573	-0.25874	0.0690731
	DDX10	Ddx10	0.128248	-0.267588	0.0176015
	DDX11	Ddx11	-0.00116997	-0.783028	-0.642494
	DDX17	Ddx17	-0.190388	-0.303526	-0.0574508
	DDX18	Ddx18	0.159279	-0.4438	0.10685
	DDX20	Ddx20	0.00939594	-0.188323	-0.215973
	DDX21	Ddx21	0.0970198	-0.447986	0.0819506
	DDX23	Ddx23	0.00926528	-0.0737024	0.119823
	DDX24	Ddx24	-0.0588237	0.0816289	0.270782
	DDX27	Ddx27	0.0174554	-0.271607	0.0610867
	DDX28	Ddx28	0.112672	-0.000663462	0.317154
	DDX31	Ddx31	0.0436979	-0.235086	0.349416
	DDX3X	Ddx3x	0.0613857	-0.230015	0.117451
	DDX3Y	Ddx3y	-0.450273	-1.20138	11.5455
	DDX41	Ddx41	0.125337	-0.327924	-0.113698
	DDX42	Ddx42	-0.0565166	-0.0964451	-0.00885509
	DDX43	Ddx43	0.413935	-0.471232	-0.393734
	DDX46	Ddx46	-0.0100645	-0.208849	-0.0757249
	DDX47	Ddx47	0.0207516	-0.272256	-0.0171333
	DDX49	Ddx49	-0.0569378	-0.210428	0.116077
	DDX5	Ddx5	0.172106	-0.280128	-0.100895
	DDX50	Ddx50	0.015622	0.0167928	0.055796
	DDX51	Ddx51	-0.0760268	-0.242742	0.0145984
	DDX52	Ddx52	0.0740066	-0.102216	-0.200242
	DDX54	Ddx54	0.112678	-0.207927	0.122244
	DDX55	Ddx55	0.0635133	-0.0729277	-0.339054
	DDX56	Ddx56	0.066146	-0.106189	0.0124704
	DDX58	Ddx58	0.519496	0.906442	0.668255
	DDX6	Ddx6	0.0536649	-0.203702	-0.0327019
	DEAF1	Deaf1	0.0742049	-0.184692	-0.269948
	DECR1	Decr1	-0.034111	0.194697	-0.0756246
	DECR2	Decr2	-0.0978744	0.141355	-0.198187
	DEDD	Dedd	0.109076	-0.0212912	0.0780829
	DEDD2	Dedd2	-0.0306268	-0.388517	-0.147969
	DEF6	Def6	0.0501196	-0.186091	-0.135764
	DEFB1	Defb1	-0.492275	0.0819079	0.0223577
	DEFB103A	Defb14	-0.222781	0.0159766	0.0169803
	DEK	Dek	-0.0599462	-0.294345	-0.388583
	DENR	Denr	0.092393	-0.0869388	0.15101
	DEPDC1	Depdc1a	-0.0786389	-2.12207	-1.04955
	DEPDC1B	Depdc1b	0.00847911	-1.38778	-0.82575
	DEPDC5	Depdc5	-0.124548	-0.571747	-0.321194
	DERL1	Derl1	0.159848	0.0181566	0.124056
	DERL2	Derl2	0.0603954	-0.000416808	0.126895
	DERL3	Derl3	0.54253	0.433026	0.464784
	DES	Des	0.379056	1.46017	1.13026
	DET1	Det1	-0.0035464	0.0601905	0.410239
	DEXI	Dexi	-0.0463765	-0.0535327	0.23838
	DFFA	Dffa	-0.0235853	0.0984761	0.0375046
	DFFB	Dffb	0.114438	-0.11717	-0.0594288
	DGAT1	Dgat1	-0.00201616	0.258202	-0.0492514
	DGAT2	Dgat2	-0.276442	0.285816	0.0176002
	DGCR2	Dgcr2	-0.0363751	-0.269143	-0.160983
	DGCR6	Dgcr6	-0.0581337	0.437255	-0.124651
	DGCR8	Dgcr8	0.151264	-0.283178	-0.00735417
	DGKA	Dgka	-0.101368	-0.0848263	-0.0242325
	DGKD	Dgkd	0.123913	0.316843	0.0777953
	DGKZ	Dgkz	0.00901994	-0.232482	-0.00112262
	DGUOK	Dguok	-0.0511813	0.0309977	-0.172869
	DHCR24	Dhcr24	-0.396405	-0.00535051	-0.371294
	DHCR7	Dhcr7	-0.424923	0.124262	-0.149959
	DHDDS	Dhdds	0.0361177	0.0510637	-0.0967998
	DHDH	Dhdh	0.0407618	0.476527	-0.0575355
	DHFR	Dhfr	0.086932	-1.22747	-0.792148
	DHH	Dhh	-0.0125589	0.999388	1.18312
	DHODH	Dhodh	0.0721492	-0.109329	-0.0994347
	DHPS	Dhps	-0.0408252	-0.0363598	0.0100521
	DHRS1	Dhrs1	-0.334492	0.137829	0.120619
	DHRS2	Dhrs2	-0.152106	-1.79471	-0.227624
	DHRS3	Dhrs3	-0.0297604	0.106597	0.0344099
	DHRS4	Dhrs4	-0.0601411	0.1401	-0.250609
	DHRS7	Dhrs7	0.012573	0.40945	0.0647417
	DHRS9	Dhrs9	-0.358485	-1.49672	-0.0265599
	DHTKD1	Dhtkd1	-0.0399732	-0.396694	-0.671852
	DHX15	Dhx15	-0.0335652	-0.372406	-0.0782955
	DHX16	Dhx16	0.00909206	-0.211858	-0.191574
	DHX29	Dhx29	-0.0104726	-0.205895	0.202809
	DHX30	Dhx30	-0.0428481	-0.43801	-0.163599
	DHX32	Dhx32	-0.210802	0.197169	0.163317
	DHX33	Dhx33	-0.0123892	-0.253337	-0.0598212
	DHX35	Dhx35	0.0703433	0.14159	0.0963084
	DHX36	Dhx36	-0.00537062	-0.0705183	0.0852923
	DHX37	Dhx37	0.1449	-0.437156	-0.0242502
	DHX38	Dhx38	-0.078594	-0.00505503	0.139845
	DHX40	Dhx40	-0.111835	0.111855	-0.045067
	DHX57	Dhx57	-0.0694182	-0.149223	-0.282736
	DHX8	Dhx8	-0.0108945	-0.284979	0.0149805
	DHX9	Dhx9	0.137519	-0.435114	-0.158673
	DIABLO	Diablo	0.0772598	-0.160311	-0.173578
	DIAPH1	Diaph1	-0.0807109	0.377108	0.434195
	DIAPH2	Diaph2	-0.0359516	0.161767	0.106466
	DIAPH3	Diaph3	0.0648406	-1.2888	-0.762179
	DICER1	Dicer1	-0.209547	-0.167197	0.0280288
	DIO2	Dio2	0.496245	0.856126	0.695109
	DIO3	Dio3	-0.201517	-2.15175	0.121597
	DIRAS1	Diras1	-0.184028	-0.0237334	0.91358
	DISC1	Disc1	0.15318	0.793244	1.69852
	DISP1	Disp1	0.0632305	-0.0433914	-0.248217
	DISP2	Disp2	0.0884995	1.71786	4.32645
	DIXDC1	Dixdc1	-0.102243	0.242253	-0.21772
	DKC1	Dkc1	-0.0526014	-0.743862	-0.198541
	DKK1	Dkk1	0.529508	-5.44616	-3.94638
	DKK2	Dkk2	-0.109487	0.340316	-0.152501
	DKK3	Dkk3	0.312124	0.239458	0.376322
	DLAT	Dlat	-0.0779211	0.330347	0.304449
	DLC1	Dlc1	0.328526	0.301155	-0.210396
	DLD	Dld	-0.137661	0.221435	0.281579
	DLG1	Dlg1	-0.106959	-0.345096	-0.0233452
	DLG2	Dlg2	-0.171858	0.831909	0.361903
	DLG3	Dlg3	-0.330298	-0.209125	0.0133574
	DLG4	Dlg4	0.0349792	-0.197894	-0.19442
	DLG5	Dlg5	0.0456327	-0.418531	-0.115132
	DLGAP4	Dlgap4	-0.112204	0.182299	0.405954
	DLK1	Dlk1	-0.100886	0.754157	2.82588
	DLL1	Dll1	-0.203622	0.185979	-0.0104864
	DLL3	Dll3	0.259388	-0.165858	2.42593
	DLST	Dlst	-0.074194	0.0946565	0.207038
	DLX1	Dlx1	-0.0835654	-6.26119	-3.70746
	DLX2	Dlx2	-0.0251081	-4.9235	-3.41774
	DLX3	Dlx3	-0.371316	-3.52519	-2.55753
	DLX4	Dlx4	-0.425247	-5.55639	-4.09671
	DMAP1	Dmap1	0.0112247	-0.143277	-0.124192
	DMD	Dmd	-0.139569	-0.046831	-0.326386
	DMPK	Dmpk	0.0398269	0.56699	0.317932
	DMTF1	Dmtf1	0.0187108	-0.227401	-0.278051
	DMXL1	Dmxl1	-0.210371	-0.0663709	0.0248183
	DNAH11	Dnah11	-0.044494	-0.354541	-0.417917
	DNAH3	Dnah3	-0.127932	1.21908	-0.448347
	DNAH8	Dnah8	0.0959543	-1.32772	-1.15598
	DNAJA1	Dnaja1	0.0299578	-0.561908	-0.417097
	DNAJA2	Dnaja2	0.0848752	-0.00353146	0.0849193
	DNAJA3	Dnaja3	-0.0449865	0.0290547	0.183337
	DNAJA4	Dnaja4	-0.177267	0.574123	0.41996
	DNAJB1	Dnajb1	0.0349587	-0.319917	-0.210277
	DNAJB11	Dnajb11	0.206434	-0.00774015	0.333863
	DNAJB12	Dnajb12	0.0480195	0.234695	0.0307308
	DNAJB2	Dnajb2	-0.0807568	-0.122248	-0.0205626
	DNAJB4	Dnajb4	0.102632	0.50795	0.371699
	DNAJB5	Dnajb5	0.379276	0.524941	0.0384525
	DNAJB6	Dnajb6	0.0420434	0.210315	0.0626716
	DNAJB9	Dnajb9	0.092966	0.210116	-0.0663284
	DNAJC1	Dnajc1	-0.0767447	-0.146548	-0.00675587
	DNAJC10	Dnajc10	0.189939	-0.0620606	0.234585
	DNAJC11	Dnajc11	0.0195759	-0.0627699	0.0246908
	DNAJC12	Dnajc12	0.295041	0.444001	0.211009
	DNAJC14	Dnajc14	-0.00147452	0.0453425	0.0430429
	DNAJC3	Dnajc3	-0.18714	-0.0792277	0.0102281
	DNAJC4	Dnajc4	-0.125704	0.349948	-0.198412
	DNAJC6	Dnajc6	-0.061235	-1.01533	-0.749863
	DNAJC7	Dnajc7	0.0733854	-0.174879	-0.0475869
	DNAJC8	Dnajc8	0.0604607	-0.0273939	0.0977652
	DNAJC9	Dnajc9	0.0784586	-0.492236	-0.525636
	DNAL4	Dnal4	-0.148788	-0.245524	-0.151598
	DNALI1	Dnali1	0.0913657	0.200712	-0.618305
	DNASE1L1	Dnase1l1	0.0930361	0.755371	0.267855
	DNASE1L2	Dnase1l2	-0.622925	-1.02871	-0.246833
	DNASE1L3	Dnase1l3	0.213427	0.377663	0.0778792
	DNASE2	Dnase2a	-0.0487884	-0.578981	-0.321188
	DND1	Dnd1	0.0828811	-0.336698	-0.821644
	DNER	Dner	-0.297708	2.49371	-0.00310275
	DNM1L	Dnm1l	-0.000370343	-0.00242568	0.026378
	DNM3	Dnm3	0.366503	0.478025	0.00691832
	DNMBP	Dnmbp	-0.102383	-0.273919	-0.177673
	DNMT1	Dnmt1	0.219635	-0.65985	-0.368091
	DNMT3A	Dnmt3a	0.060399	0.295188	0.275737
	DNMT3B	Dnmt3b	0.0268392	0.0164797	-0.463442
	DNPEP	Dnpep	0.00525999	0.212425	0.179965
	DNTT	Dntt	0.420994	2.27198	-0.00619242
	DNTTIP1	Dnttip1	0.0812195	0.0383981	0.0276727
	DOCK1	Dock1	-0.0264855	-0.0702932	0.0738273
	DOCK11	Dock11	-0.071079	0.0353675	-0.0782017
	DOCK2	Dock2	0.3763	0.936304	0.404692
	DOCK3	Dock3	-0.10929	-0.939376	-0.893629
	DOCK4	Dock4	-0.131849	0.0844064	0.319905
	DOCK6	Dock6	0.0152521	0.307691	0.0544385
	DOCK7	Dock7	-0.0538593	-0.215633	-0.0310136
	DOCK8	Dock8	0.259839	-0.100394	0.224997
	DOCK9	Dock9	-0.165424	-0.270537	-0.237749
	DOK1	Dok1	0.349248	0.633269	0.837599
	DOK3	Dok3	0.131981	0.620237	0.772112
	DOK4	Dok4	-0.0546919	-1.19301	-0.863893
	DOK5	Dok5	0.528982	-0.352357	0.194781
	DOLPP1	Dolpp1	-0.112999	0.0490436	0.0901235
	DONSON	Donson	0.246833	-0.234734	-0.220119
	DOT1L	Dot1l	-0.177432	-0.289343	-0.154742
	DPAGT1	Dpagt1	0.0112059	0.106446	0.149778
	DPEP3	Dpep3	-0.0870486	0.565451	0.452034
	DPF2	Dpf2	0.000224643	-0.295765	-0.162211
	DPF3	Dpf3	-0.0547211	0.877168	0.18172
	DPM1	Dpm1	0.105366	-0.264767	-0.506277
	DPM2	Dpm2	-0.0881578	-0.0182643	-0.0929877
	DPM3	Dpm3	-0.133362	-0.141241	-0.0986565
	DPP3	Dpp3	0.314183	-0.0151067	0.151519
	DPP6	Dpp6	-0.435988	1.05768	-0.681187
	DPP7	Dpp7	0.0157392	-0.0803614	0.0535258
	DPP8	Dpp8	-0.0416149	0.20767	0.291808
	DPP9	Dpp9	-0.00380149	-0.104478	0.0715371
	DPT	Dpt	0.192414	-0.413502	-1.01512
	DPYD	Dpyd	0.186034	0.306977	0.00636426
	DPYSL2	Dpysl2	0.150641	0.359452	0.147703
	DPYSL3	Dpysl3	0.362129	0.637905	1.2856
	DPYSL4	Dpysl4	0.34127	-1.2414	-0.438771
	DQX1	Dqx1	0.0522978	-0.696881	-0.572664
	DR1	Dr1	0.0879861	-0.0977922	0.106405
	DRAP1	Drap1	0.0162234	0.263727	0.143379
	DRD4	Drd4	0.0941126	-1.55301	4.04956
	DRG1	Drg1	0.0986953	-0.0901181	0.0280213
	DRG2	Drg2	-0.00525086	-0.281533	-0.0241028
	DSC1	Dsc1	-0.0297008	-0.389111	0.0252143
	DSC3	Dsc3	-0.440505	0.0613522	0.197534
	DSCAM	Dscam	0.142117	0.854945	-0.725015
	DSG1	Dsg1a	-0.0465259	0.188402	0.0571549
	DSG2	Dsg2	-0.270569	-1.01929	-0.671348
	DSG3	Dsg3	0.309958	-0.400294	0.0739197
	DSP	Dsp	-0.349365	-0.0745065	0.0772303
	DST	Dst	-0.0384382	0.664239	-0.182395
	DTNA	Dtna	0.0271271	1.73365	1.16889
	DTNB	Dtnb	-0.161205	-1.3574	-1.28813
	DTNBP1	Dtnbp1	0.0640601	0.147864	-0.0217595
	DTX3	Dtx3	-0.03623	-0.254301	-0.253595
	DTX3L	Dtx3l	0.418748	0.910191	0.417257
	DTYMK	Dtymk	0.178225	-0.57424	-0.309448
	DUOX1	Duox1	-0.0216	-0.0932269	-0.840245
	DUOX2	Duox2	-0.18031	0.350715	-0.38533
	DUSP1	Dusp1	0.451746	0.186247	-0.644582
	DUSP10	Dusp10	0.186877	0.310224	0.933993
	DUSP11	Dusp11	-0.0241968	-0.332377	-0.110631
	DUSP12	Dusp12	0.147469	-0.00787897	-0.0192387
	DUSP13	Dusp13	0.0195023	0.735686	0.0799135
	DUSP14	Dusp14	-0.156395	-1.34249	-0.486929
	DUSP15	Dusp15	-0.0846338	1.29499	0.306587
	DUSP16	Dusp16	-0.153147	-0.357789	-0.10314
	DUSP18	Dusp18	0.0477633	0.528347	0.362957
	DUSP19	Dusp19	-0.0811909	0.00822416	-0.19945
	DUSP2	Dusp2	-0.159338	-2.42215	0.00476497
	DUSP22	Dusp22	-0.00891956	0.347762	0.119503
	DUSP23	Dusp23	0.185146	0.554133	0.149906
	DUSP3	Dusp3	0.130212	0.701598	0.699567
	DUSP4	Dusp4	0.0147852	-0.416423	-0.214359
	DUSP5	Dusp5	-0.104444	-0.540271	-0.236977
	DUSP6	Dusp6	0.275111	-0.899687	-0.328815
	DUSP8	Dusp8	0.00336021	-0.689216	0.110199
	DUSP9	Dusp9	0.142873	-1.23016	-0.105131
	DUT	Dut	-0.038275	-1.19709	-0.831935
	DVL1	Dvl1	-0.00360487	0.15125	0.139427
	DVL2	Dvl2	-0.0309254	0.0903724	-0.0881667
	DVL3	Dvl3	-0.0136552	-0.137309	-0.0227056
	DYRK1A	Dyrk1a	-0.00900269	-0.0339822	-0.0330801
	DYRK1B	Dyrk1b	0.0600747	0.442223	0.0534187
	DYRK2	Dyrk2	0.107453	-0.162693	0.272853
	DYRK3	Dyrk3	0.409737	-1.25996	-1.09917
	DYSF	Dysf	0.431053	0.779101	1.13398
	DZIP1	Dzip1	0.224723	-0.282681	-0.60064
	DZIP3	Dzip3	0.0773851	-0.64624	-0.470582
	E2F1	E2f1	0.0788735	-0.196962	-0.311334
	E2F2	E2f2	-0.149975	-1.19132	-0.193046
	E2F3	E2f3	0.424801	-0.938206	-0.202141
	E2F4	E2f4	-0.0553465	-0.369978	0.0307823
	E2F5	E2f5	0.0549268	-0.773835	-0.556708
	E2F6	E2f6	-0.0902552	0.441823	0.10969
	E2F7	E2f7	0.235382	-1.67872	-1.13687
	E4F1	E4f1	-0.100869	-0.174267	-0.265797
	EAF1	Eaf1	0.0706896	-0.573901	-0.000806141
	EAF2	Eaf2	0.374653	-0.308121	0.228922
	EBAG9	Ebag9	0.0310954	-0.0471969	-0.220642
	EBI3	Ebi3	0.448058	0.684351	0.729169
	EBNA1BP2	Ebna1bp2	0.0920509	-0.272032	0.0396611
	EBP	Ebp	-0.265199	-0.109486	0.124182
	EBPL	Ebpl	0.140835	0.111473	-0.116393
	ECE1	Ece1	-0.133428	-0.239142	0.179062
[truncated: 5,742 more rows]

## Sheet: Sheet3
Figure 3
3A, right panel	wt	bleo	A20 het	A20het bleo
	1	3		5		Sidak's multiple comparisons test	Mean Diff.	95.00% CI of diff.	Significant?	Summary	Adjusted P Value
	0	2		6		wt vs. bleo	-3	-4.001 to -1.999	Yes	****	<0.0001	A-B
	0	3	1	6		bleo vs. A20het bleo	-1.875	-2.692 to -1.058	Yes	****	<0.0001	B-D
	0	4	0	5		A20 het vs. A20het bleo	-4.875	-5.876 to -3.874	Yes	****	<0.0001	C-D
		4	0	5
		4	0	4
		3		5
		3		5
3B	wt	bleo	A20 het	A20het bleo		same as before		Adjusted P Value
	387.218	635.562	529	832.627				0.0209	A-B
	379.378	604.032	643.445	671.034				0.0285	B-D
	436.464	673.005	635.562	864.158				0.0477	C-D
		489.237		647.386
				816.862
								Adjusted P Value
3C	wt	bleo	A20 het	A20het bleo		same as before		0.0216	A-B
col1a2	1	1.9042	0.931149	2.90538				0.0228	B-D
	1.26189	2.46265	1.44501	2.64264				0.0003	C-D
	1.04287	1.82492	0.86311	3.50071
								Adjusted P Value
A20	1	0.561698	0.647956	0.355815				0.0042	A-B
	1.34102	0.240921	0.329938	0.565109				0.7291	B-D
	0.914698	0.35357	0.539502	0.668979				0.998	C-D
Il1b								Adjusted P Value
	1	13.8355	18.6409	28.7037				0.9738	A-B
	6.23317	1.43711	14.7053	20.5733				0.0295	B-D
	15.4668	14.4413	13.8738	40.089				0.1289	C-D

## Sheet: Sheet4
Figure 4
	wt	bleo	A20 fibcko	A20 fibcko bleo		Sidak's multiple comparisons test	Mean Diff.	95.00% CI of diff.	Significant?	Summary	Adjusted P Value
4A, right panel	143.804	246.656	171.963	292.216		Column A vs. Column B	-67	-113 to -20	Yes	**	0.0041	A-B
	132.599	208.475	140.031	238.594		Column B vs. Column D	-49	-93 to -4.9	Yes	*	0.0269	B-D
	151.791	223.4	129.761	267.859		Column C vs. Column D	-113	-160 to -67	Yes	****	<0.0001	C-D
	196.363	216.113	187.517	325.288
	200.197	257.029	207.117	254.213
		237.75		305.849
4B	PBS	Bleo	A20 cKO PBS	A20cKOBleo
col1a1	1	1.8929	1.37646	2.76376		Adjusted P Value
	1.43657	1.54746	0.711565	2.1434		0.0495	A-B
	1.65095	1.79245	2.50985	1.90523		0.0468	B-D
	0.27314	2.15382	1.2276	3.46655		0.0027	C-D
	0.62412	2.3172	1.3321	3.94192
		1.97382		2.94295
col1a2	1	1.81064	2.62151	3.06552		Adjusted P Value
	1.35485	1.74118	2.10288	3.66573		0.0379	A-B
	1.31677	1.49578	2.04325	1.56237		0.0058	B-D
	0.49283	1.61328	1.59201	4.07613		0.0151	C-D
	0.37527	2.5324	1.77226	3.96172
		2.3831		2.90371
IL6	1	8.41677	8.48276	15.0348		Adjusted P Value
	4.79202	5.8373	12.3931	19.1464		0.0291	A-B
	2.96343	11.2954	6.4512	15.6281		0.0013	B-D
	3.20613	6.11096	5.70528	11.9876		0.0022	C-D
	2.22837	7.26392	4.66305	13.6091
		5.95105		9.00372
MCP1	1	1.25336	1.96178	2.31087		Adjusted P Value
	1.56808	1.8264	2.03986	3.34893		0.0465	A-B
	1.20442	1.72828	1.52506	2.21612		0.0235	B-D
	0.9523	1.36327	1.77251	1.84318		0.0302	C-D
	0.52813	2.11305	1.49283	3.22091
		2.30391		2.22482
4C
ASMA	14	22	28	45							Adjusted P Value
	18	26	20	40							0.0053	A-B
	11	25	15	48							0.0008	B-D
	9	31	18	37							<0.0001	C-D
4D	0	2	1	5							Adjusted P Value
	0	2	2	6							0.0043	A-B
	1	3	2	6							0.0185	B-D
		4		5							0.0008	C-D
		5
				4
4E	12077.3	20555	21188.5	26026.1							Adjusted P Value
											0.0249	A-B
	13492.1	19723.3	18562.1	29959.6							0.0065	B-D
											0.0039	C-D
	8736.42	22996.1	19488	36711.1
		23475.2		41485

## Sheet: Sheet5
Figure 5
5A	HC	SSc			Mann Whitney test
	-1.56	0.643			P value	0.0398
	-0.347	0.703			Exact or approximate P value?	Exact
	0.178	0.0131			P value summary	*
	0.891	0.343			Significantly different (P < 0.05)?	Yes
	-0.214	0.283			One- or two-tailed P value?	Two-tailed
	0.281	0.923
	-0.541	0.133
	0.255	0.103
	-0.019	-0.907
	0.525	-0.387
	-0.144	-0.457
	-0.179	0.693
	-0.525	0.153
	0.276	0.0731
	-1.006	-0.657
	-0.577	0.00308
	-0.19	-1.06
	0.13	-0.967
	0.165	-0.937
	0.558	-0.447
	-0.257	-0.747
	0.496	-0.147
	0.266	-0.667
	0.562	-0.577
	-0.121	-0.317
	0.387	-0.137
	0.641	0.608
	-0.257	0.498
	-0.354	0.448
	0.117	0.668
	0.398	-0.034
	-0.52	0.414
	-0.374	0.731
	0.138	1.15
	0.144	0.96
	0.156	1.363
	-0.146	0.067
	-0.023	0.276
	0.049	-0.235
		0.061
		0.741
		0.291
		0.063
		0.1
		0.173
		0.243
		0.087
		0.369
		0.5
		0
		0.462
		0.518
		0.817
		0.321
		0.328
		0.324
		0.417
		0.976
		0.917
		1.064
		0.54
		0.167
		-0.378
		-0.618
		-0.289
		0.463
		0.023
		-0.398
		0.682
		0.555
		0.164
		0.386
		0.427
		0.07
		0.156
		0.508
5B	all 3 all HC + SSC	A20 (1) HC + SSC	DREAM HC + SSC for 1		Spearman r
		0.307	-1.56		r	1								-0.2379
		0.217	-0.347		95% confidence interval	1.000 to 1.000								-0.4080 to -0.05185
		-0.26	0.178
		-0.07	0.891		P value
		0.009	-0.214		P (two-tailed)	<0.0001								0.0105
		0.16	0.281		P value summary	****								*
		-0.468	-0.541		Exact or approximate P value?	Approximate								Approximate
		-0.125	0.255		Significant? (alpha = 0.05)	Yes								Yes
		-0.152	-0.019
		-0.063	0.525
		-0.045	-0.144
		-0.328	-0.179
		0.532	-0.525
		1.028	0.276
		0.387	-1.006
		0.232	-0.577
		0.529	-0.19
		0.625	0.13
		0.003	0.165
		0.33	0.558
		0.132	-0.257
		-0.357	0.496
		0.284	0.266
		0.426	0.562
		0.318	-0.121
		0.232	0.387
		0.121	0.641
		0.073	-0.257
		-0.002	-0.354
		-0.156	0.117
		0.196	0.398
		0.458	-0.52
		0.221	-0.374
		0.527	0.138
		0.443	0.144
		-0.076	0.156
		0.555	-0.146
		-0.034	-0.023
		-0.056	0.049
		0.407	0.643
		0.147	0.703
		0.267	0.0131
		0.0766	0.343
		0.327	0.283
		-0.543	0.923
		0.877	0.133
		0.867	0.103
		-0.0734	-0.907
		-0.573	-0.387
		0.357	-0.457
		0.577	0.693
		-0.223	0.153
		0.187	0.0731
		0.417	-0.657
		-0.803	0.00308
		0.0766	-1.06
		0.117	-0.967
		0.0966	-0.937
		-0.853	-0.447
		0.777	-0.747
		-0.0334	-0.147
		0.407	-0.667
		0.527	-0.577
		0.377	-0.317
		-0.00343	-0.137
		-0.826	0.608
		-0.681	0.498
		-0.565	0.448
		-0.463	0.668
		0.139	-0.034
		-0.189	0.414
		-0.144	0.731
		-0.751	1.15
		-0.584	0.96
		-0.852	1.363
		0.151	0.067
		-0.588	0.276
		-0.222	-0.235
		-0.626	0.061
		-0.457	0.741
		-0.508	0.291
		0.112	0.063
		-0.72	0.1
		0.021	0.173
		-0.556	0.243
		0.139	0.087
		-0.356	0.369
		-0.218	0.5
		-0.777	0
		-0.165	0.462
		0.418	0.518
		1.739	0.817
		-0.033	0.321
		0.138	0.328
		0.105	0.324
		0.151	0.417
		0.293	0.976
		0.208	0.917
		-0.036	1.064
		0.13	0.54
		0.451	0.167
		0.35	-0.378
		0.485	-0.618
		0.544	-0.289
		-0.364	0.463
		-0.433	0.023
		-0.237	-0.398
		-0.18	0.682
		-0.377	0.555
		-0.498	0.164
		0.128	0.386
		-0.456	0.427
		-0.744	0.07
		-0.658	0.156
		0.128	0.508
5C	HC	SSc
left panel	6	10			Mann Whitney test
	9	10			P value	0.0007
	3	12			Exact or approximate P value?	Exact
	6	9			P value summary	***
	9	8
	6	7
	4	11
	5	7
	5.5	10
	5	9
Right panel
	2	6			Mann Whitney test
	1	8			P value	<0.0001
	3	7			Exact or approximate P value?	Exact
	2	6			P value summary	****
	3	5
	1	4
	2	7
	5	7
	2	5
	3	8

## Sheet: Sheet6
Figure 6
6A, right panel	wt	wt bleo	DREAM KO	DREAM KO bleo		Sidak's multiple comparisons test	Mean Diff.	95.00% CI of diff.	Significant?	Summary	Adjusted P Value
	95.2325	161.956	101.28	122.415		wt vs. wt bleo	-60.47	-81.46 to -39.47	Yes	****	<0.0001	A-B
	101.392	143.979	119.526	139.539		wt bleo vs. DREAM KO bleo	38.8	19.36 to 58.24	Yes	****	<0.0001	B-D
	108.513	159.871	111.267	113.679		DREAM KO vs. DREAM KO bleo	-13.91	-34.91 to 7.084	No	ns	0.2759	C-D
	115.203	140.931	110.89	121.513
	105.609	193.251	131.475	125.87
	114.204	190.041	112.249	134.458
		151.909		117.147
		195.334		152.255
6B	wt	wt bleo	DREAM KO	DREAM KO bleo
	1102.32	1705.38	1136.72	1319.63		Adjusted P Value
	1299.71	1489.87	1147.59	1147.59		0.001	A-B
	1343.18	1786.87	1178.38	1404.75		0.002	B-D
	1038.67	1927	1398	1101.01		0.9916	C-D
6C	wt	wt bleo	DREAM KO	DREAM KO bleo		Adjusted P Value
	1	1.75938	0.665372	0.218363		0.0532	A-B
col1a1	1.28744		0.475242	0.329329		0.0132	B-D
	0.304722	2.29029	0.539888	0.383359		0.9901	C-D
		5.48833		0.467342
col1a2	wt	wt bleo	DREAM KO	DREAM KO bleo		Adjusted P Value
	1	1.57716	0.470935	0.222761		0.0144	A-B
	1.10709	1.33099	0.482466	0.320842		0.0003	B-D
	0.284671	1.96364	0.393136	0.019475		0.6643	C-D
				0.325903
asma	wt	wt bleo	DREAM KO	DREAM KO bleo
	1	1.4437	0.979058	0.691356		Adjusted P Value
	0.900688	1.7934	0.68536	0.790607		0.004	A-B
	0.818242	1.45983	0.847802	0.350503		0.0003	B-D
				0.830633		0.5524	C-D
5D	A20	Dermal thickness
	1	95.2325		Spearman r
	0.944441	101.392		r	-0.71
	1.01856	108.513		95% confidence interval	-0.91 to -0.20
	0.692587	140.931
	0.658307	193.251		P value
	0.774784	190.041		P (two-tailed)	0.0129
	0.671209	110.28		P value summary	*
	0.837232	119.526		Exact or approximate P value?	Exact
	0.82819	111.267		Significant? (alpha = 0.05)	Yes
	0.816505	113.679
	0.831123	121.513
	0.806465	152.255
6E	wt	wt bleo	DREAM KO	DREAM KO bleo		Adjusted P Value
left panel	8	24	10	13		0.0028	A-B
	12	20	9.5	11.5		0.0069	B-D
	12.5	17	12	12		0.78	C-D
						Adjusted P Value
Middle panel	6	17	4	5		0.0058	A-B
	7.5	15	5	5.5		0.0015	B-D
	9	11	6	7		0.934	C-D
right panel	5	10	3	4		Adjusted P Value
	7	9	2	6		0.0098	A-B
	4.5	13.5	3	7		0.0118	B-D
						0.1389	C-D

## Sheet: Sheet7
Figure 7
7A, right panel	wt	bleo	DREAM KO	DREAM KO bleo		Sidak's multiple comparisons test	Mean Diff.	95.00% CI of diff.	Significant?	Summary	Adjusted P Value
	0	5	1	2		wt vs. bleo	-3.583	-4.993 to -2.173	Yes	****	<0.0001	A-B
	1	5	1	2		bleo vs. DREAM KO bleo	2	0.6945 to 3.305	Yes	**	0.0041	B-D
	1	4	1	3		DREAM KO vs. DREAM KO bleo	-1.25	-2.660 to 0.1601	No	ns	0.0862	C-D
		3		2
7B	wt	wt bleo	DREAM KO	DREAM KO bleo
	5182.25	5651	4978	4177.5		Adjusted P Value
	4222	7207	6018	3880.8		0.049	A-B
	4600.4	7948	5164.6	5705.56		0.0438	B-D
		11342.6				0.897	C-D
7C, left panel	1	1.60882	1.06075	0.685835		Adjusted P Value
	0.674536	1.30035	0.291574	0.724705		0.0214	A-B
	0.61156	2.1311	0.505564	1.16079		0.0173	B-D
				0.581439		0.8848	C-D
7C, middle	1	2.41876	1.05852	1.44844		Adjusted P Value
	0.521811	1.45599	0.255962	0.745958		0.0275	A-B
	0.560182	1.84719	0.661677	0.986461		0.0358	B-D
				0.136761		0.9501	C-D
7C, right	1	0.360332	1.22027	0.846061
	0.762389	0.260616	1.40095	0.725904		Adjusted P Value
	0.483225	0.286823	1.94392	0.524483		0.065	A-B
		0.153765		0.969783		0.0376	B-D
						0.0053	C-D
7E, left	4	18	6	18
	7	24	3	9		Adjusted P Value
	6	29	8	7		0.0032	A-B
		15		14		0.0434	B-D
						0.2693	C-D
7E, right	5	18	2	6
	2	8	3	5		Adjusted P Value
	2	9	2	5		0.0045	A-B
		12		7		0.028	B-D
						0.3235	C-D

## Sheet: Sheet8
Figure 8
8A	0.17	0.28	0.45	0.36
	0.15	0.21	0.57	0.43
	0.13	0.3	0.68	0.35
				Sidak's multiple comparisons test	Mean Diff.	95.00% CI of diff.	Significant?	Summary	Adjusted P Value
				Column A vs. Column B	-0.1133	-0.2768 to 0.05017	No	ns	0.1978	A-B
8B	2.64	0.41		Column A vs. Column C	-0.4167	-0.5802 to -0.2532	Yes	***	0.0002	A-C
	3.8	1.6		Column A vs. Column D	-0.23	-0.3935 to -0.06650	Yes	**	0.0086	A-D
	5.23	1.16
8E, right panel	2	55
	4	60		Unpaired t test with Welch's correction
	3	63		P value	0.0455
				P value summary	*
				Significantly different (P < 0.05)?	Yes
				Unpaired t test with Welch's correction
				P value	0.001
				P value summary	***
				Significantly different (P < 0.05)?	Yes
				One- or two-tailed P value?	Two-tailed
